# Supplementary material for: Interfaces govern the structure of angstrom-scale confined water solutions
Source: Nat Commun. 2025 Aug 7;16:7288. doi: 10.1038/s41467-025-62625-w (PMC12332079; doi:10.1038/s41467-025-62625-w)
Supplement: Supplementary file 3 — Source Data [file 41467_2025_62625_MOESM3_ESM.xls]

## Sheet: Fig_1d
X-axis [m]	Height [m]
1.86172e-05	-1.14777e-10
1.85705e-05	-1.90944e-11
1.85239e-05	2.3686e-11
1.84772e-05	9.59744e-11
1.84306e-05	7.09652e-11
1.83839e-05	5.42783e-11
1.83372e-05	1.05671e-11
1.82906e-05	3.05861e-11
1.82439e-05	5.89733e-11
1.81973e-05	1.05385e-10
1.81506e-05	1.13196e-10
1.81039e-05	4.82247e-11
1.80573e-05	-4.21534e-11
1.80106e-05	-3.51411e-11
1.7964e-05	4.1373e-12
1.79173e-05	1.03931e-10
1.78706e-05	-4.68931e-11
1.7824e-05	-2.678e-10
1.77773e-05	-1.68854e-10
1.77307e-05	-1.2589e-10
1.7684e-05	-9.30763e-11
1.76373e-05	-7.61106e-11
1.75907e-05	-9.42692e-11
1.7544e-05	-1.04335e-10
1.74974e-05	-9.84215e-11
1.74507e-05	-1.32798e-10
1.74041e-05	-2.09799e-10
1.73574e-05	-1.0098e-10
1.73107e-05	-3.91244e-11
1.72641e-05	-8.06332e-12
1.72174e-05	-2.40186e-11
1.71708e-05	-4.97451e-12
1.71241e-05	-1.15715e-10
1.70774e-05	-1.18371e-10
1.70308e-05	-7.67275e-11
1.69841e-05	-6.29054e-11
1.69375e-05	-3.53178e-11
1.68908e-05	-3.78091e-11
1.68441e-05	2.3027e-11
1.67975e-05	1.10039e-10
1.67508e-05	3.78906e-11
1.67042e-05	4.32446e-11
1.66575e-05	2.14037e-11
1.66108e-05	-2.83908e-11
1.65642e-05	-5.01315e-12
1.65175e-05	-1.10002e-11
1.64709e-05	-1.27242e-10
1.64242e-05	-1.93318e-10
1.63775e-05	-6.8968e-11
1.63309e-05	1.38015e-11
1.62842e-05	8.478e-12
1.62376e-05	3.24846e-11
1.61909e-05	6.65336e-11
1.61442e-05	1.22326e-11
1.60976e-05	-4.21086e-12
1.60509e-05	-5.3175e-11
1.60043e-05	-7.8351e-11
1.59576e-05	-6.61995e-11
1.59109e-05	-6.11952e-11
1.58643e-05	-1.0291e-10
1.58176e-05	-5.25434e-11
1.5771e-05	-3.28064e-12
1.57243e-05	5.29155e-11
1.56776e-05	8.75515e-11
1.5631e-05	1.11333e-10
1.55843e-05	1.04748e-10
1.55377e-05	6.88055e-11
1.5491e-05	2.32815e-11
1.54443e-05	-9.38892e-12
1.53977e-05	1.84434e-11
1.5351e-05	-3.44124e-13
1.53044e-05	-2.03303e-11
1.52577e-05	-2.32047e-11
1.52111e-05	-7.35481e-12
1.51644e-05	1.51949e-11
1.51177e-05	1.17067e-10
1.50711e-05	9.39223e-11
1.50244e-05	4.57565e-11
1.49778e-05	8.87184e-11
1.49311e-05	1.30912e-10
1.48844e-05	1.22511e-10
1.48378e-05	9.93348e-11
1.47911e-05	1.84443e-11
1.47445e-05	-9.12522e-12
1.46978e-05	-3.33102e-11
1.46511e-05	-8.32678e-11
1.46045e-05	-1.73714e-10
1.45578e-05	-7.23078e-11
1.45112e-05	-2.24395e-11
1.44645e-05	-6.74742e-11
1.44178e-05	-5.37348e-11
1.43712e-05	7.70915e-13
1.43245e-05	-3.68917e-11
1.42779e-05	-2.16992e-11
1.42312e-05	-2.92148e-11
1.41845e-05	-5.85106e-11
1.41379e-05	-1.10534e-10
1.40912e-05	-4.96005e-11
1.40446e-05	3.96032e-11
1.39979e-05	7.26921e-11
1.39512e-05	1.26232e-10
1.39046e-05	8.13439e-11
1.38579e-05	-3.25208e-11
1.38113e-05	-1.89976e-11
1.37646e-05	7.3577e-11
1.37179e-05	2.03637e-10
1.36713e-05	2.47317e-10
1.36246e-05	2.12535e-10
1.3578e-05	1.78832e-10
1.35313e-05	1.01465e-10
1.34846e-05	8.78874e-11
1.3438e-05	6.47539e-11
1.33913e-05	-8.62479e-12
1.33447e-05	3.11108e-11
1.3298e-05	1.80791e-11
1.32513e-05	-8.10698e-11
1.32047e-05	-7.54935e-12
1.3158e-05	7.79522e-11
1.31114e-05	8.02084e-11
1.30647e-05	1.14168e-10
1.30181e-05	4.43447e-11
1.29714e-05	-3.85205e-12
1.29247e-05	3.37112e-11
1.28781e-05	1.20817e-10
1.28314e-05	1.65321e-10
1.27848e-05	1.08817e-10
1.27381e-05	1.25541e-10
1.26914e-05	6.33678e-11
1.26448e-05	3.75344e-11
1.25981e-05	2.6633e-11
1.25515e-05	-1.28625e-12
1.25048e-05	-5.09974e-12
1.24581e-05	2.00943e-11
1.24115e-05	-6.34627e-11
1.23648e-05	-7.87261e-11
1.23182e-05	-1.17707e-10
1.22715e-05	-2.54483e-10
1.22248e-05	-4.20271e-10
1.21782e-05	-4.28618e-10
1.21315e-05	-3.10922e-10
1.20849e-05	-2.47734e-10
1.20382e-05	-1.9219e-10
1.19915e-05	-9.47237e-11
1.19449e-05	-4.93917e-11
1.18982e-05	-1.08036e-10
1.18516e-05	-1.70124e-10
1.18049e-05	-1.40383e-10
1.17582e-05	-1.52723e-10
1.17116e-05	-1.90887e-10
1.16649e-05	-1.60456e-11
1.16183e-05	1.30991e-10
1.15716e-05	9.64929e-10
1.15249e-05	2.83779e-09
1.14783e-05	3.80895e-09
1.14316e-05	4.14574e-09
1.1385e-05	4.26512e-09
1.13383e-05	4.02753e-09
1.12916e-05	3.17383e-09
1.1245e-05	2.32742e-09
1.11983e-05	1.85041e-09
1.11517e-05	1.54164e-09
1.1105e-05	1.40363e-09
1.10583e-05	1.41666e-09
1.10117e-05	1.51724e-09
1.0965e-05	1.46888e-09
1.09184e-05	1.38264e-09
1.08717e-05	1.35278e-09
1.08251e-05	1.37462e-09
1.07784e-05	1.42736e-09
1.07317e-05	1.47224e-09
1.06851e-05	1.22371e-09
1.06384e-05	1.00716e-09
1.05918e-05	8.82396e-10
1.05451e-05	9.83623e-10
1.04984e-05	1.11725e-09
1.04518e-05	1.13461e-09
1.04051e-05	1.16112e-09
1.03585e-05	1.20228e-09
1.03118e-05	1.20713e-09
1.02651e-05	1.18285e-09
1.02185e-05	1.22475e-09
1.01718e-05	1.31142e-09
1.01252e-05	1.23488e-09
1.00785e-05	1.15352e-09
1.00318e-05	1.21556e-09
9.98518e-06	1.19441e-09
9.93852e-06	1.14947e-09
9.89186e-06	1.28667e-09
9.8452e-06	1.40777e-09
9.79854e-06	1.34337e-09
9.75188e-06	1.10604e-09
9.70522e-06	8.0466e-10
9.65856e-06	7.1344e-10
9.6119e-06	6.84626e-10
9.56524e-06	7.77291e-10
9.51858e-06	8.52207e-10
9.47192e-06	9.83688e-10
9.42526e-06	1.06712e-09
9.37861e-06	1.0561e-09
9.33195e-06	1.05375e-09
9.28529e-06	8.80462e-10
9.23863e-06	9.52308e-10
9.19197e-06	1.1893e-09
9.14531e-06	1.09512e-09
9.09865e-06	1.02684e-09
9.05199e-06	1.02412e-09
9.00533e-06	1.01387e-09
8.95867e-06	1.12287e-09
8.91201e-06	1.22018e-09
8.86535e-06	1.30075e-09
8.81869e-06	1.29965e-09
8.77203e-06	1.16802e-09
8.72537e-06	1.11322e-09
8.67871e-06	1.17242e-09
8.63205e-06	1.30654e-09
8.58539e-06	1.41602e-09
8.53873e-06	1.26489e-09
8.49207e-06	1.19172e-09
8.44541e-06	1.22136e-09
8.39875e-06	1.37095e-09
8.35209e-06	1.38347e-09
8.30544e-06	1.37495e-09
8.25878e-06	1.39475e-09
8.21212e-06	1.18041e-09
8.16546e-06	9.87628e-10
8.1188e-06	9.37962e-10
8.07214e-06	9.91914e-10
8.02548e-06	1.09566e-09
7.97882e-06	1.13409e-09
7.93216e-06	1.24777e-09
7.8855e-06	1.29483e-09
7.83884e-06	1.25535e-09
7.79218e-06	1.08323e-09
7.74552e-06	1.13799e-09
7.69886e-06	1.18303e-09
7.6522e-06	1.25631e-09
7.60554e-06	1.19498e-09
7.55888e-06	1.27623e-09
7.51222e-06	1.44852e-09
7.46556e-06	1.5544e-09
7.4189e-06	1.42444e-09
7.37224e-06	1.35446e-09
7.32558e-06	1.27772e-09
7.27892e-06	1.39979e-09
7.23227e-06	1.59377e-09
7.18561e-06	1.45637e-09
7.13895e-06	1.2535e-09
7.09229e-06	1.14004e-09
7.04563e-06	1.08993e-09
6.99897e-06	1.22783e-09
6.95231e-06	1.27333e-09
6.90565e-06	1.31334e-09
6.85899e-06	1.39951e-09
6.81233e-06	1.34582e-09
6.76567e-06	1.20869e-09
6.71901e-06	1.08377e-09
6.67235e-06	1.03922e-09
6.62569e-06	1.29867e-09
6.57903e-06	1.37105e-09
6.53237e-06	1.23251e-09
6.48571e-06	1.159e-09
6.43905e-06	1.16093e-09
6.39239e-06	1.23689e-09
6.34573e-06	1.2788e-09
6.29907e-06	1.36822e-09
6.25241e-06	1.41983e-09
6.20575e-06	1.50857e-09
6.1591e-06	1.43977e-09
6.11244e-06	1.33234e-09
6.06578e-06	1.28521e-09
6.01912e-06	1.44291e-09
5.97246e-06	1.46276e-09
5.9258e-06	1.49397e-09
5.87914e-06	1.36582e-09
5.83248e-06	1.25127e-09
5.78582e-06	1.1973e-09
5.73916e-06	1.15587e-09
5.6925e-06	1.09759e-09
5.64584e-06	1.09436e-09
5.59918e-06	7.66226e-10
5.55252e-06	8.05424e-10
5.50586e-06	9.10929e-10
5.4592e-06	1.02669e-09
5.41254e-06	1.05706e-09
5.36588e-06	1.06649e-09
5.31922e-06	1.04446e-09
5.27256e-06	1.05791e-09
5.2259e-06	1.18533e-09
5.17924e-06	1.21621e-09
5.13258e-06	1.33253e-09
5.08593e-06	1.44461e-09
5.03927e-06	1.30504e-09
4.99261e-06	1.35479e-09
4.94595e-06	1.29077e-09
4.89929e-06	1.29475e-09
4.85263e-06	1.17947e-09
4.80597e-06	1.11707e-09
4.75931e-06	1.14336e-09
4.71265e-06	1.20854e-09
4.66599e-06	9.7208e-10
4.61933e-06	1.00625e-09
4.57267e-06	9.88325e-10
4.52601e-06	9.7409e-10
4.47935e-06	1.0253e-09
4.43269e-06	1.03942e-09
4.38603e-06	1.06576e-09
4.33937e-06	9.7355e-10
4.29271e-06	1.10445e-09
4.24605e-06	1.27848e-09
4.19939e-06	1.3772e-09
4.15273e-06	1.46767e-09
4.10607e-06	1.41494e-09
4.05941e-06	1.44935e-09
4.01276e-06	1.39862e-09
3.9661e-06	1.22043e-09
3.91944e-06	1.16392e-09
3.87278e-06	9.69221e-10
3.82612e-06	8.51647e-10
3.77946e-06	9.466e-10
3.7328e-06	1.04664e-09
3.68614e-06	1.19281e-09
3.63948e-06	1.19819e-09
3.59282e-06	1.15685e-09
3.54616e-06	1.14464e-09
3.4995e-06	8.04283e-10
3.45284e-06	8.21708e-10
3.40618e-06	1.0029e-09
3.35952e-06	1.11142e-09
3.31286e-06	1.1526e-09
3.2662e-06	1.17097e-09
3.21954e-06	1.25454e-09
3.17288e-06	1.31857e-09
3.12622e-06	1.25769e-09
3.07956e-06	1.17181e-09
3.0329e-06	1.01202e-09
2.98625e-06	9.03303e-10
2.93959e-06	8.59369e-10
2.89293e-06	9.57669e-10
2.84627e-06	9.93538e-10
2.79961e-06	9.07061e-10
2.75295e-06	8.78571e-10
2.70629e-06	1.04907e-09
2.65963e-06	1.05965e-09
2.61297e-06	9.39394e-10
2.56631e-06	1.03891e-09
2.51965e-06	1.17244e-09
2.47299e-06	1.25108e-09
2.42633e-06	1.29604e-09
2.37967e-06	1.2328e-09
2.33301e-06	1.17042e-09
2.28635e-06	9.91295e-10
2.23969e-06	1.01187e-09
2.19303e-06	1.13975e-09
2.14637e-06	1.2224e-09
2.09971e-06	1.16064e-09
2.05305e-06	9.72364e-10
2.00639e-06	1.12136e-09
1.95973e-06	1.03618e-09
1.91308e-06	1.12674e-09
1.86642e-06	1.08335e-09
1.81976e-06	1.08458e-09
1.7731e-06	1.10956e-09
1.72644e-06	9.55276e-10
1.67978e-06	1.08497e-09
1.63312e-06	1.37797e-09
1.58646e-06	1.31582e-09
1.5398e-06	1.23002e-09
1.49314e-06	1.2517e-09
1.44648e-06	1.27231e-09
1.39982e-06	1.24553e-09
1.35316e-06	1.27266e-09
1.3065e-06	1.23542e-09
1.25984e-06	1.27168e-09
1.21318e-06	1.41233e-09
1.16652e-06	1.38296e-09
1.11986e-06	1.30722e-09
1.0732e-06	1.36418e-09
1.02654e-06	1.31841e-09
9.79884e-07	1.22811e-09
9.33224e-07	1.28286e-09
8.86565e-07	1.24924e-09
8.39905e-07	1.16077e-09
7.93246e-07	1.19098e-09
7.46586e-07	1.17893e-09
6.99927e-07	1.22775e-09
6.53267e-07	1.3266e-09
6.06607e-07	1.18716e-09
5.59948e-07	1.31244e-09
5.13288e-07	1.38534e-09
4.66629e-07	1.36314e-09
4.19969e-07	1.35399e-09
3.7331e-07	1.3026e-09
3.2665e-07	1.39972e-09
2.7999e-07	1.4909e-09
2.33331e-07	1.4146e-09
1.86671e-07	1.30574e-09
1.40012e-07	1.14479e-09
9.33522e-08	9.93314e-10
4.66926e-08	1.01836e-09
3.31e-11	1.23341e-09

## Sheet: Fig_1g
IR frequency [cm-1]	Nanoconfined water [arb. units]	Standard deviation [arb. units]	Baseline [arb. units]
3853.88	-0.00354483	0.00861973	0
3852.11	-0.00338713	0.00782386	0
3850.34	0.000431625	0.00648056	0
3848.57	0.00436513	0.00921445	0
3846.8	0.00589337	0.0100703	0
3845.03	0.00496698	0.00841451	0
3843.26	0.00272172	0.00605818	0
3841.49	0.000949507	0.00355689	0
3839.72	0.00068916	0.00495435	0
3837.95	0.00075344	0.00660794	0
3836.18	-0.000113205	0.00674776	0
3834.41	-0.00195708	0.00826551	0
3832.64	-0.0033412	0.00790766	0
3830.86	-0.00241729	0.00491055	0
3829.09	0.000245175	0.00289473	0
3827.32	0.00248551	0.00501596	0
3825.55	0.00327114	0.00610484	0
3823.78	0.00242394	0.0059137	0
3822.01	0.000739626	0.00311076	0
3820.24	0.000359219	0.0052393	0
3818.47	0.00150917	0.00940465	0
3816.7	0.00173605	0.00864086	0
3814.93	-0.000262246	0.00275013	0
3813.16	-0.00365013	0.00683224	0
3811.39	-0.00584395	0.0104337	0
3809.62	-0.00354165	0.00502456	0
3807.85	0.00326894	0.0127351	0
3806.08	0.0100962	0.0256735	0
3804.31	0.0124841	0.0292579	0
3802.54	0.00894844	0.0212685	0
3800.77	0.0016213	0.00787483	0
3799	-0.00415313	0.00495979	0
3797.23	-0.00452927	0.0058796	0
3795.46	-0.000634847	0.006585	0
3793.69	0.00413053	0.013434	0
3791.92	0.00703465	0.0176347	0
3790.15	0.00677745	0.0162994	0
3788.38	0.00439946	0.011654	0
3786.61	0.00245232	0.00810593	0
3784.84	0.00186906	0.00703556	0
3783.07	0.00186476	0.00673193	0
3781.3	0.00157029	0.00549368	0
3779.53	0.000751855	0.00292429	0
3777.76	-9.709e-05	0.00175447	0
3775.99	-0.000335224	0.00273974	0
3774.21	-7.94116e-05	0.00255887	0
3772.44	4.24346e-05	0.00299527	0
3770.67	-0.000250611	0.00388188	0
3768.9	-0.00071981	0.00334858	0
3767.13	-0.000817922	0.00181062	0
3765.36	-0.000215556	0.00201855	0
3763.59	0.000574303	0.00266941	0
3761.82	0.000651538	0.00224972	0
3760.05	-0.000227584	0.00159262	0
3758.28	-0.00151105	0.00224169	0
3756.51	-0.00243106	0.00288356	0
3754.74	-0.00239516	0.00258495	0
3752.97	-0.00139998	0.00299675	0
3751.2	-0.000189824	0.00442065	0
3749.43	0.000540912	0.00444148	0
3747.66	0.000709294	0.00311053	0
3745.89	0.000448681	0.00208196	0
3744.12	-8.1777e-05	0.00160531	0
3742.35	-0.000734414	0.0013828	0
3740.58	-0.00150279	0.00223656	0
3738.81	-0.00223977	0.00244415	0
3737.04	-0.00251475	0.00155169	0
3735.27	-0.0022018	0.0014923	0
3733.5	-0.00165169	0.00199561	0
3731.73	-0.00131279	0.00208133	0
3729.96	-0.00157776	0.00269984	0
3728.19	-0.00243411	0.00313933	0
3726.42	-0.00321219	0.0028556	0
3724.65	-0.00327384	0.00257055	0
3722.88	-0.00262939	0.00244686	0
3721.11	-0.00181793	0.00222309	0
3719.34	-0.001588	0.00228069	0
3717.57	-0.00228932	0.00244979	0
3715.79	-0.00335323	0.00266401	0
3714.02	-0.00389808	0.00317676	0
3712.25	-0.00349954	0.00356155	0
3710.48	-0.00229995	0.00333048	0
3708.71	-0.000981954	0.00261921	0
3706.94	-0.000512766	0.00206385	0
3705.17	-0.00117942	0.00189483	0
3703.4	-0.00233202	0.0018998	0
3701.63	-0.00332565	0.00211396	0
3699.86	-0.00397973	0.00221098	0
3698.09	-0.00448502	0.00185579	0
3696.32	-0.0052312	0.00124018	0
3694.55	-0.0063931	0.00158994	0
3692.78	-0.00767745	0.00262241	0
3691.01	-0.00874216	0.00325674	0
3689.24	-0.00961949	0.00324719	0
3687.47	-0.0106747	0.0028024	0
3685.7	-0.0122706	0.00240137	0
3683.93	-0.0143484	0.00245917	0
3682.16	-0.0164041	0.00300166	0
3680.39	-0.0179924	0.00367253	0
3678.62	-0.0191127	0.00392334	0
3676.85	-0.0201173	0.00342422	0
3675.08	-0.0213293	0.00252415	0
3673.31	-0.0226832	0.00236576	0
3671.54	-0.0237238	0.00286743	0
3669.77	-0.0239901	0.00271903	0
3668	-0.0235268	0.00210991	0
3666.23	-0.0229457	0.0017097	0
3664.46	-0.0227618	0.00132284	0
3662.69	-0.0228947	0.0021983	0
3660.92	-0.0229041	0.00338484	0
3659.15	-0.022481	0.00377515	0
3657.37	-0.0216819	0.00347581	0
3655.6	-0.02082	0.00319069	0
3653.83	-0.0200964	0.00330294	0
3652.06	-0.0193094	0.00371085	0
3650.29	-0.0181031	0.00391667	0
3648.52	-0.0164922	0.00344851	0
3646.75	-0.0149546	0.00259565	0
3644.98	-0.0140377	0.00196342	0
3643.21	-0.0139129	0.00184755	0
3641.44	-0.0141817	0.00262491	0
3639.67	-0.0141187	0.00347112	0
3637.9	-0.0133098	0.0033532	0
3636.13	-0.0120506	0.00232906	0
3634.36	-0.0110037	0.00124233	0
3632.59	-0.0106008	0.000898174	0
3630.82	-0.0107708	0.00116749	0
3629.05	-0.0110575	0.00169692	0
3627.28	-0.0110085	0.00202168	0
3625.51	-0.0105801	0.00193308	0
3623.74	-0.0101301	0.00169156	0
3621.97	-0.00998106	0.00151718	0
3620.2	-0.0101192	0.00150411	0
3618.43	-0.0103114	0.00151393	0
3616.66	-0.0103737	0.00142693	0
3614.89	-0.0102454	0.00146029	0
3613.12	-0.00990641	0.00150702	0
3611.35	-0.00940217	0.00128914	0
3609.58	-0.00890975	0.00106041	0
3607.81	-0.00860384	0.00105352	0
3606.04	-0.00853968	0.000873262	0
3604.27	-0.00865416	0.000436481	0
3602.5	-0.00871266	0.000521105	0
3600.73	-0.00843192	0.000704874	0
3598.95	-0.00776591	0.00102162	0
3597.18	-0.00699109	0.00136805	0
3595.41	-0.00651379	0.00116806	0
3593.64	-0.00652279	0.000556115	0
3591.87	-0.00677689	0.0006534	0
3590.1	-0.00679067	0.00059307	0
3588.33	-0.00627662	0.00132333	0
3586.56	-0.00539937	0.00240673	0
3584.79	-0.00464638	0.00246615	0
3583.02	-0.00439645	0.00154128	0
3581.25	-0.0045873	0.00161462	0
3579.48	-0.004814	0.00215293	0
3577.71	-0.00467992	0.0015529	0
3575.94	-0.00410688	0.00118652	0
3574.17	-0.00337842	0.00188465	0
3572.4	-0.00280939	0.00177681	0
3570.63	-0.00244321	0.00127235	0
3568.86	-0.00214111	0.00150401	0
3567.09	-0.00178935	0.00165315	0
3565.32	-0.00136718	0.00129833	0
3563.55	-0.000968935	0.000951979	0
3561.78	-0.000686201	0.000746923	0
3560.01	-0.000414162	0.000642158	0
3558.24	4.35454e-05	0.000850356	0
3556.47	0.00073761	0.00115689	0
3554.7	0.00155281	0.00137648	0
3552.93	0.00230387	0.00144358	0
3551.16	0.00283112	0.00139352	0
3549.39	0.00313041	0.00130698	0
3547.62	0.0033613	0.00114667	0
3545.85	0.00367737	0.00116046	0
3544.08	0.00411086	0.00150555	0
3542.31	0.00463735	0.00166717	0
3540.53	0.00522698	0.00163322	0
3538.76	0.0058232	0.00184286	0
3536.99	0.0063672	0.00213286	0
3535.22	0.00683145	0.00212393	0
3533.45	0.00721368	0.00197229	0
3531.68	0.00754888	0.00191606	0
3529.91	0.00791175	0.00177892	0
3528.14	0.00836453	0.0017651	0
3526.37	0.00888479	0.00209389	0
3524.6	0.00938729	0.0022845	0
3522.83	0.0098454	0.00208873	0
3521.06	0.0103024	0.00186354	0
3519.29	0.0107645	0.00196962	0
3517.52	0.0112174	0.00220871	0
3515.75	0.0116939	0.00233029	0
3513.98	0.0122264	0.00231885	0
3512.21	0.0128086	0.00225456	0
3510.44	0.0134182	0.00208272	0
3508.67	0.0139928	0.00187877	0
3506.9	0.0144298	0.00200946	0
3505.13	0.014674	0.00230606	0
3503.36	0.0148099	0.00243072	0
3501.59	0.0150629	0.0025564	0
3499.82	0.0156125	0.00276275	0
3498.05	0.0163967	0.00289358	0
3496.28	0.0171176	0.00293916	0
3494.51	0.0174701	0.00291064	0
3492.74	0.0173899	0.00268093	0
3490.97	0.0171377	0.00246892	0
3489.2	0.0170997	0.00262954	0
3487.43	0.0174377	0.00292135	0
3485.66	0.0179992	0.00313161	0
3483.89	0.01845	0.00326437	0
3482.11	0.01853	0.00327186	0
3480.34	0.0182775	0.0030737	0
3478.57	0.0179998	0.0028148	0
3476.8	0.0179751	0.00271748	0
3475.03	0.0182244	0.00275113	0
3473.26	0.0185365	0.00277694	0
3471.49	0.0186517	0.002714	0
3469.72	0.0184874	0.00257848	0
3467.95	0.018206	0.00252641	0
3466.18	0.0180422	0.00263279	0
3464.41	0.0180869	0.00276553	0
3462.64	0.0182081	0.00280386	0
3460.87	0.0181611	0.00272861	0
3459.1	0.0178207	0.002557	0
3457.33	0.0173218	0.0024061	0
3455.56	0.0169477	0.00251235	0
3453.79	0.0168707	0.0028916	0
3452.02	0.0170068	0.00317537	0
3450.25	0.0170971	0.00310022	0
3448.48	0.016885	0.00279996	0
3446.71	0.016292	0.0025889	0
3444.94	0.0155114	0.00262609	0
3443.17	0.0148651	0.0029265	0
3441.4	0.0145136	0.00336704	0
3439.63	0.0143523	0.00363165	0
3437.86	0.0142047	0.00352402	0
3436.09	0.0139945	0.00323035	0
3434.32	0.0137213	0.00308407	0
3432.55	0.013432	0.00306549	0
3430.78	0.0131857	0.00311416	0
3429.01	0.0129261	0.00338461	0
3427.24	0.0125016	0.00366784	0
3425.46	0.0119011	0.00369545	0
3423.69	0.0113033	0.00355512	0
3421.92	0.0108937	0.00342648	0
3420.15	0.0107269	0.00335011	0
3418.38	0.0106956	0.00336705	0
3416.61	0.0106042	0.00360372	0
3414.84	0.0103262	0.00399325	0
3413.07	0.00988608	0.00427213	0
3411.3	0.00940407	0.00427183	0
3409.53	0.00895394	0.00408645	0
3407.76	0.0084669	0.00394817	0
3405.99	0.0078509	0.00397997	0
3404.22	0.00716231	0.00417937	0
3402.45	0.00656359	0.00446666	0
3400.68	0.00618847	0.00464624	0
3398.91	0.00605647	0.00455004	0
3397.14	0.00598966	0.00427975	0
3395.37	0.0057004	0.00409273	0
3393.6	0.00507367	0.00407199	0
3391.83	0.00425995	0.00411601	0
3390.06	0.00350422	0.00410017	0
3388.29	0.00297346	0.00399778	0
3386.52	0.00268024	0.00384255	0
3384.75	0.0024984	0.00365938	0
3382.98	0.0022773	0.0035204	0
3381.21	0.00193052	0.00354269	0
3379.44	0.00145483	0.00364311	0
3377.67	0.000933006	0.00362536	0
3375.9	0.000475926	0.00345991	0
3374.13	0.000128078	0.00326123	0
3372.36	-0.00014194	0.00313624	0
3370.59	-0.000397336	0.00306613	0
3368.82	-0.000721562	0.00305671	0
3367.04	-0.00118788	0.00328248	0
3365.27	-0.00178369	0.00368888	0
3363.5	-0.00239338	0.00392418	0
3361.73	-0.00286836	0.00378839	0
3359.96	-0.00313575	0.00340558	0
3358.19	-0.00328983	0.00304835	0
3356.42	-0.00351152	0.00273247	0
3354.65	-0.00385891	0.00263031	0
3352.88	-0.00429251	0.00298584	0
3351.11	-0.00476816	0.00331829	0
3349.34	-0.00524406	0.00328948	0
3347.57	-0.00571796	0.00307651	0
3345.8	-0.00622838	0.00301776	0
3344.03	-0.00672098	0.0030585	0
3342.26	-0.00699881	0.00299052	0
3340.49	-0.00695188	0.00289643	0
3338.72	-0.00675887	0.00280529	0
3336.95	-0.00679167	0.00256316	0
3335.18	-0.0073054	0.00235177	0
3333.41	-0.00821514	0.00253068	0
3331.64	-0.00913905	0.00290195	0
3329.87	-0.00963756	0.00302729	0
3328.1	-0.00954326	0.00278411	0
3326.33	-0.00916076	0.00243883	0
3324.56	-0.0090282	0.00235964	0
3322.79	-0.00942733	0.00257468	0
3321.02	-0.0101724	0.00279588	0
3319.25	-0.0108195	0.00276165	0
3317.48	-0.0110824	0.00250741	0
3315.71	-0.0110745	0.00210042	0
3313.94	-0.0111027	0.00162287	0
3312.17	-0.0113864	0.00170098	0
3310.4	-0.0118997	0.00226778	0
3308.62	-0.0123562	0.00254062	0
3306.85	-0.0124722	0.00226462	0
3305.08	-0.0123435	0.00193787	0
3303.31	-0.0122971	0.00165044	0
3301.54	-0.0125044	0.00141367	0
3299.77	-0.0129373	0.00161911	0
3298	-0.0134093	0.00197245	0
3296.23	-0.0137016	0.00205232	0
3294.46	-0.0137864	0.00185918	0
3292.69	-0.0138589	0.00166463	0
3290.92	-0.0140808	0.00162657	0
3289.15	-0.0144143	0.00179979	0
3287.38	-0.0147002	0.0021177	0
3285.61	-0.0148345	0.00238959	0
3283.84	-0.0148776	0.0024266	0
3282.07	-0.015	0.00216354	0
3280.3	-0.0153307	0.00182745	0
3278.53	-0.0158355	0.00178961	0
3276.76	-0.0163379	0.00207333	0
3274.99	-0.0166761	0.0023816	0
3273.22	-0.0168026	0.00243921	0
3271.45	-0.0168112	0.00224703	0
3269.68	-0.0168994	0.00201626	0
3267.91	-0.0171743	0.00184492	0
3266.14	-0.0175464	0.00161635	0
3264.37	-0.0179005	0.00158143	0
3262.6	-0.0182407	0.00201832	0
3260.83	-0.0185608	0.00229546	0
3259.06	-0.0187991	0.00207142	0
3257.29	-0.0189594	0.00164184	0
3255.52	-0.0191003	0.00150868	0
3253.75	-0.0192407	0.00145173	0
3251.98	-0.0194055	0.00123544	0
3250.2	-0.0196743	0.00140446	0
3248.43	-0.0200793	0.0019716	0
3246.66	-0.0204919	0.00226134	0
3244.89	-0.0206933	0.00202864	0
3243.12	-0.0206288	0.00159069	0
3241.35	-0.0204858	0.00131019	0
3239.58	-0.0204887	0.00113168	0
3237.81	-0.0207412	0.00122523	0
3236.04	-0.021202	0.0016958	0
3234.27	-0.0216555	0.00208267	0
3232.5	-0.021796	0.00208851	0
3230.73	-0.0215532	0.00174058	0
3228.96	-0.0212063	0.00135217	0
3227.19	-0.0210819	0.00119381	0
3225.42	-0.0212722	0.00129344	0
3223.65	-0.0216289	0.00152558	0
3221.88	-0.0219078	0.00174531	0
3220.11	-0.0219284	0.00183958	0
3218.34	-0.0217008	0.00173289	0
3216.57	-0.0214608	0.00151385	0
3214.8	-0.0214594	0.00155309	0
3213.03	-0.021686	0.00195206	0
3211.26	-0.0219041	0.00214536	0
3209.49	-0.0219586	0.00199219	0
3207.72	-0.0218656	0.00207642	0
3205.95	-0.021716	0.00235975	0
3204.18	-0.0216484	0.00228503	0
3202.41	-0.0217288	0.0021396	0
3200.64	-0.0218758	0.0024442	0
3198.87	-0.0219845	0.00269465	0
3197.1	-0.022015	0.00259729	0
3195.33	-0.0219889	0.00266486	0
3193.56	-0.021972	0.00289698	0
3191.78	-0.0219774	0.00284803	0
3190.01	-0.0219647	0.00262395	0
3188.24	-0.021963	0.00240599	0
3186.47	-0.0220447	0.00215909	0
3184.7	-0.0221813	0.00200225	0
3182.93	-0.0222684	0.00224261	0
3181.16	-0.0222439	0.00267213	0
3179.39	-0.0221182	0.00296604	0
3177.62	-0.0220063	0.0030071	0
3175.85	-0.0220738	0.0026916	0
3174.08	-0.0223724	0.00212239	0
3172.31	-0.022752	0.00166094	0
3170.54	-0.0229747	0.00169234	0
3168.77	-0.0229187	0.00218149	0
3167	-0.0226416	0.00268504	0
3165.23	-0.0223543	0.00291232	0
3163.46	-0.0223017	0.00282602	0
3161.69	-0.022527	0.00257928	0
3159.92	-0.0228666	0.0023418	0
3158.15	-0.0231423	0.00216652	0
3156.38	-0.0232542	0.00217016	0
3154.61	-0.0231784	0.00243359	0
3152.84	-0.0229415	0.00266381	0
3151.07	-0.022619	0.00267728	0
3149.3	-0.0223582	0.00263675	0
3147.53	-0.0222995	0.00258774	0
3145.76	-0.0224723	0.00242565	0
3143.99	-0.0227503	0.00213511	0
3142.22	-0.0228981	0.00197219	0
3140.45	-0.0227299	0.0021353	0
3138.68	-0.0222863	0.0024117	0
3136.91	-0.0218371	0.00262293	0
3135.13	-0.0216602	0.00258373	0
3133.36	-0.0218212	0.00221922	0
3131.59	-0.0221178	0.00178423	0
3129.82	-0.0222293	0.0016798	0
3128.05	-0.021997	0.00190147	0
3126.28	-0.0215543	0.00220975	0
3124.51	-0.0212052	0.00253704	0
3122.74	-0.0211634	0.00259395	0
3120.97	-0.0213194	0.00220088	0
3119.2	-0.021387	0.0017416	0
3117.43	-0.0212161	0.00168285	0
3115.66	-0.0208743	0.00192064	0
3113.89	-0.0205618	0.00213282	0
3112.12	-0.0204534	0.00219471	0
3110.35	-0.0205168	0.0021204	0
3108.58	-0.0205254	0.00195509	0
3106.81	-0.0203324	0.00183561	0
3105.04	-0.0199894	0.00196931	0
3103.27	-0.0196232	0.00220687	0
3101.5	-0.0193396	0.00216867	0
3099.73	-0.0192039	0.00185395	0
3097.96	-0.0191569	0.00169375	0
3096.19	-0.0190728	0.00167072	0
3094.42	-0.0189699	0.001678	0
3092.65	-0.018917	0.00188984	0
3090.88	-0.0188695	0.0020854	0
3089.11	-0.0187128	0.00193534	0
3087.34	-0.0183915	0.00158822	0
3085.57	-0.0179609	0.00153158	0
3083.8	-0.0176105	0.00177048	0
3082.03	-0.0175386	0.00210912	0
3080.26	-0.0177301	0.00228911	0
3078.49	-0.0179671	0.00209419	0
3076.71	-0.018009	0.00171118	0
3074.94	-0.0177263	0.00160178	0
3073.17	-0.0171889	0.00169061	0
3071.4	-0.0167021	0.00197435	0
3069.63	-0.0165373	0.00237398	0
3067.86	-0.016654	0.00245392	0
3066.09	-0.0167899	0.00212338	0
3064.32	-0.0167214	0.00179001	0
3062.55	-0.0164113	0.00178356	0
3060.78	-0.0159857	0.00189882	0
3059.01	-0.0156426	0.00200948	0
3057.24	-0.0155236	0.00204668	0
3055.47	-0.015599	0.00190401	0
3053.7	-0.0156949	0.00170396	0
3051.93	-0.0156591	0.00165745	0
3050.16	-0.0154599	0.00173395	0
3048.39	-0.0151543	0.00184159	0
3046.62	-0.0148451	0.00193061	0
3044.85	-0.0146319	0.00194515	0
3043.08	-0.0145554	0.00191157	0
3041.31	-0.01459	0.00190215	0
3039.54	-0.0146746	0.00190173	0
3037.77	-0.0147193	0.00186138	0
3036	-0.0146263	0.00179524	0
3034.23	-0.0143594	0.00178097	0
3032.46	-0.0139852	0.00186613	0
3030.69	-0.0136419	0.00201684	0
3028.92	-0.0134584	0.00216714	0
3027.15	-0.013453	0.00221077	0
3025.38	-0.0135107	0.00207142	0
3023.61	-0.0134723	0.00184072	0
3021.84	-0.0132554	0.00177965	0
3020.07	-0.0128967	0.00192054	0
3018.29	-0.0125251	0.0020629	0
3016.52	-0.0122861	0.00215024	0
3014.75	-0.0122319	0.00216904	0
3012.98	-0.0122807	0.00205784	0
3011.21	-0.0122825	0.00183912	0
3009.44	-0.0121325	0.0017567	0
3007.67	-0.0118367	0.00192814	0
3005.9	-0.0114977	0.00211637	0
3004.13	-0.0112534	0.00220343	0
3002.36	-0.0111965	0.00224951	0
3000.59	-0.0113267	0.00224215	0
2998.82	-0.0115317	0.00213232	0
2997.05	-0.011629	0.00206672	0
2995.28	-0.011502	0.00218275	0
2993.51	-0.0111826	0.00229612	0
2991.74	-0.0107931	0.00228896	0
2989.97	-0.0104885	0.00236425	0
2988.2	-0.0104099	0.00251641	0
2986.43	-0.0105495	0.00244374	0
2984.66	-0.0107479	0.00219809	0
2982.89	-0.0108627	0.00216758	0
2981.12	-0.0108307	0.00239401	0
2979.35	-0.010608	0.00246817	0
2977.58	-0.01022	0.00237117	0
2975.81	-0.00987792	0.00235739	0
2974.04	-0.00975274	0.00221143	0
2972.27	-0.0098097	0.00190801	0
2970.5	-0.00994142	0.00177162	0

## Sheet: Fig_2a
IR frequency [cm-1]	Nanoconfined water [10-21 m2/V]	Summed signal [10-21 m2/V]	Baseline [10-21 m2/V]
3853.88	2.56799e-23	2.12665e-21	0
3852.11	3.1946e-23	2.44473e-21	0
3850.34	2.31785e-23	2.80497e-21	0
3848.57	8.45775e-24	2.42549e-21	0
3846.8	-1.25311e-24	1.04793e-21	0
3845.03	1.56652e-24	-2.31518e-22	0
3843.26	1.59799e-23	-1.05329e-21	0
3841.49	3.50961e-23	-1.52991e-21	0
3839.72	4.88881e-23	-1.7351e-21	0
3837.95	4.95191e-23	-1.69687e-21	0
3836.18	3.6359e-23	-1.47262e-21	0
3834.41	1.50464e-23	-1.26997e-21	0
3832.64	-3.13493e-24	-1.43049e-21	0
3830.86	-9.40562e-24	-1.88622e-21	0
3829.09	-6.27095e-25	-2.23606e-21	0
3827.32	1.75602e-23	-2.33734e-21	0
3825.55	3.44962e-23	-2.22461e-21	0
3823.78	3.98309e-23	-1.94735e-21	0
3822.01	2.94837e-23	-1.54867e-21	0
3820.24	5.95998e-24	-1.11139e-21	0
3818.47	-2.19597e-23	-8.39942e-22	0
3816.7	-4.23545e-23	-9.06781e-22	0
3814.93	-4.67508e-23	-1.13021e-21	0
3813.16	-3.48308e-23	-1.25973e-21	0
3811.39	-1.3808e-23	-1.23277e-21	0
3809.62	5.33537e-24	-1.07531e-21	0
3807.85	1.41242e-23	-8.09156e-22	0
3806.08	8.78918e-24	-4.31431e-22	0
3804.31	-7.2203e-24	1.8875e-24	0
3802.54	-2.73139e-23	2.7746e-22	0
3800.77	-4.30153e-23	2.23143e-22	0
3799	-4.92992e-23	-6.75194e-24	0
3797.23	-4.49069e-23	-1.98591e-22	0
3795.46	-3.42327e-23	-2.78065e-22	0
3793.69	-2.23003e-23	-2.35653e-22	0
3791.92	-1.44493e-23	-5.61588e-23	0
3790.15	-1.28798e-23	2.65576e-22	0
3788.38	-1.6651e-23	6.61608e-22	0
3786.61	-2.29363e-23	9.36292e-22	0
3784.84	-2.85943e-23	9.28741e-22	0
3783.07	-3.26821e-23	6.98291e-22	0
3781.3	-3.48848e-23	4.27581e-22	0
3779.53	-3.64593e-23	2.43382e-22	0
3777.76	-3.74055e-23	2.0998e-22	0
3775.99	-3.80374e-23	3.48722e-22	0
3774.21	-3.64688e-23	6.24778e-22	0
3772.44	-3.26989e-23	9.24361e-22	0
3770.67	-2.76707e-23	1.0807e-21	0
3768.9	-2.3585e-23	1.00473e-21	0
3767.13	-2.42161e-23	7.53616e-22	0
3765.36	-3.14521e-23	4.66322e-22	0
3763.59	-4.56095e-23	2.64472e-22	0
3761.82	-6.4488e-23	2.14233e-22	0
3760.05	-8.27405e-23	3.12092e-22	0
3758.28	-9.53328e-23	4.86969e-22	0
3756.51	-9.88022e-23	6.32589e-22	0
3754.74	-9.37758e-23	6.63681e-22	0
3752.97	-8.49719e-23	5.67993e-22	0
3751.2	-7.8055e-23	3.94185e-22	0
3749.43	-7.7747e-23	2.18764e-22	0
3747.66	-8.68827e-23	1.04748e-22	0
3745.89	-1.03576e-22	8.48669e-23	0
3744.12	-1.2405e-22	1.48831e-22	0
3742.35	-1.42323e-22	2.46491e-22	0
3740.58	-1.52097e-22	3.1827e-22	0
3738.81	-1.49906e-22	3.26481e-22	0
3737.04	-1.36376e-22	2.74097e-22	0
3735.27	-1.14653e-22	1.87319e-22	0
3733.5	-9.10373e-23	9.23835e-23	0
3731.73	-7.11977e-23	1.33771e-23	0
3729.96	-5.92313e-23	-2.53477e-23	0
3728.19	-5.54552e-23	-7.47351e-24	0
3726.42	-5.8926e-23	5.61635e-23	0
3724.65	-6.46034e-23	1.30591e-22	0
3722.88	-6.83907e-23	1.77342e-22	0
3721.11	-6.55597e-23	1.74165e-22	0
3719.34	-5.42173e-23	1.1341e-22	0
3717.57	-3.62529e-23	7.89124e-24	0
3715.79	-1.76551e-23	-1.12063e-22	0
3714.02	-6.30591e-24	-2.02955e-22	0
3712.25	-9.14432e-24	-2.30076e-22	0
3710.48	-2.80659e-23	-1.96513e-22	0
3708.71	-6.11825e-23	-1.44694e-22	0
3706.94	-1.04397e-22	-1.28391e-22	0
3705.17	-1.51089e-22	-1.77645e-22	0
3703.4	-1.94634e-22	-2.86855e-22	0
3701.63	-2.29668e-22	-4.28726e-22	0
3699.86	-2.56505e-22	-5.62284e-22	0
3698.09	-2.81138e-22	-6.5191e-22	0
3696.32	-3.12717e-22	-6.76133e-22	0
3694.55	-3.5724e-22	-6.55861e-22	0
3692.78	-4.15972e-22	-6.27921e-22	0
3691.01	-4.86393e-22	-6.31773e-22	0
3689.24	-5.62192e-22	-6.79062e-22	0
3687.47	-6.34847e-22	-7.54394e-22	0
3685.7	-6.94569e-22	-8.27646e-22	0
3683.93	-7.3662e-22	-8.70593e-22	0
3682.16	-7.62573e-22	-8.74832e-22	0
3680.39	-7.80637e-22	-8.58639e-22	0
3678.62	-7.99334e-22	-8.40924e-22	0
3676.85	-8.23088e-22	-8.3292e-22	0
3675.08	-8.52533e-22	-8.39007e-22	0
3673.31	-8.83564e-22	-8.54172e-22	0
3671.54	-9.10494e-22	-8.63008e-22	0
3669.77	-9.27002e-22	-8.56586e-22	0
3668	-9.2961e-22	-8.37892e-22	0
3666.23	-9.17997e-22	-8.15786e-22	0
3664.46	-8.96902e-22	-7.98661e-22	0
3662.69	-8.7043e-22	-7.8629e-22	0
3660.92	-8.4269e-22	-7.74319e-22	0
3659.15	-8.14628e-22	-7.5946e-22	0
3657.37	-7.86245e-22	-7.39879e-22	0
3655.6	-7.56593e-22	-7.14843e-22	0
3653.83	-7.25355e-22	-6.91926e-22	0
3652.06	-6.93795e-22	-6.71604e-22	0
3650.29	-6.62546e-22	-6.52547e-22	0
3648.52	-6.33822e-22	-6.29486e-22	0
3646.75	-6.07623e-22	-5.99986e-22	0
3644.98	-5.83001e-22	-5.64565e-22	0
3643.21	-5.58376e-22	-5.32056e-22	0
3641.44	-5.31847e-22	-5.09639e-22	0
3639.67	-5.02783e-22	-5.00972e-22	0
3637.9	-4.73397e-22	-4.96678e-22	0
3636.13	-4.46222e-22	-4.83719e-22	0
3634.36	-4.24106e-22	-4.54871e-22	0
3632.59	-4.09266e-22	-4.10151e-22	0
3630.82	-4.00754e-22	-3.63458e-22	0
3629.05	-3.96357e-22	-3.32382e-22	0
3627.28	-3.92275e-22	-3.31222e-22	0
3625.51	-3.85976e-22	-3.49932e-22	0
3623.74	-3.76826e-22	-3.70595e-22	0
3621.97	-3.66408e-22	-3.72627e-22	0
3620.2	-3.56939e-22	-3.43939e-22	0
3618.43	-3.50318e-22	-2.92784e-22	0
3616.66	-3.48131e-22	-2.42008e-22	0
3614.89	-3.49427e-22	-2.17112e-22	0
3613.12	-3.52308e-22	-2.28044e-22	0
3611.35	-3.55188e-22	-2.64596e-22	0
3609.58	-3.56169e-22	-3.045e-22	0
3607.81	-3.55247e-22	-3.24118e-22	0
3606.04	-3.53692e-22	-3.1024e-22	0
3604.27	-3.52454e-22	-2.70956e-22	0
3602.5	-3.51849e-22	-2.30257e-22	0
3600.73	-3.52512e-22	-2.1188e-22	0
3598.95	-3.52542e-22	-2.25214e-22	0
3597.18	-3.50351e-22	-2.61152e-22	0
3595.41	-3.44039e-22	-2.97013e-22	0
3593.64	-3.33603e-22	-3.09618e-22	0
3591.87	-3.20627e-22	-2.90712e-22	0
3590.1	-3.07016e-22	-2.5527e-22	0
3588.33	-2.94354e-22	-2.24629e-22	0
3586.56	-2.83275e-22	-2.14584e-22	0
3584.79	-2.7283e-22	-2.25941e-22	0
3583.02	-2.60796e-22	-2.48605e-22	0
3581.25	-2.44636e-22	-2.67392e-22	0
3579.48	-2.22761e-22	-2.67989e-22	0
3577.71	-1.96757e-22	-2.51531e-22	0
3575.94	-1.69796e-22	-2.31442e-22	0
3574.17	-1.45053e-22	-2.20543e-22	0
3572.4	-1.24114e-22	-2.21414e-22	0
3570.63	-1.07617e-22	-2.30483e-22	0
3568.86	-9.46093e-23	-2.37486e-22	0
3567.09	-8.19168e-23	-2.3143e-22	0
3565.32	-6.73171e-23	-2.10848e-22	0
3563.55	-4.79515e-23	-1.83849e-22	0
3561.78	-2.44541e-23	-1.62758e-22	0
3560.01	1.27045e-24	-1.55336e-22	0
3558.24	2.69993e-23	-1.58184e-22	0
3556.47	4.95558e-23	-1.64218e-22	0
3554.7	6.67155e-23	-1.59809e-22	0
3552.93	7.81592e-23	-1.42822e-22	0
3551.16	8.42032e-23	-1.12601e-22	0
3549.39	8.80238e-23	-8.23614e-23	0
3547.62	9.40697e-23	-6.22658e-23	0
3545.85	1.04884e-22	-5.50199e-23	0
3544.08	1.22058e-22	-5.52426e-23	0
3542.31	1.44638e-22	-5.53311e-23	0
3540.53	1.70084e-22	-4.9853e-23	0
3538.76	1.94898e-22	-3.89499e-23	0
3536.99	2.14947e-22	-2.98335e-23	0
3535.22	2.28003e-22	-2.59116e-23	0
3533.45	2.35655e-22	-2.71723e-23	0
3531.68	2.41083e-22	-2.73929e-23	0
3529.91	2.49056e-22	-1.77201e-23	0
3528.14	2.62438e-22	3.3655e-24	0
3526.37	2.82503e-22	3.28166e-23	0
3524.6	3.08298e-22	6.00686e-23	0
3522.83	3.35689e-22	7.42962e-23	0
3521.06	3.60221e-22	7.18164e-23	0
3519.29	3.77756e-22	6.28084e-23	0
3517.52	3.88928e-22	5.8189e-23	0
3515.75	3.96601e-22	6.94524e-23	0
3513.98	4.04593e-22	1.02554e-22	0
3512.21	4.16726e-22	1.50547e-22	0
3510.44	4.3491e-22	1.98021e-22	0
3508.67	4.5851e-22	2.28092e-22	0
3506.9	4.83706e-22	2.42005e-22	0
3505.13	5.05403e-22	2.4354e-22	0
3503.36	5.19461e-22	2.47327e-22	0
3501.59	5.26195e-22	2.59971e-22	0
3499.82	5.29107e-22	2.88488e-22	0
3498.05	5.33294e-22	3.24954e-22	0
3496.28	5.42578e-22	3.5802e-22	0
3494.51	5.58236e-22	3.8017e-22	0
3492.74	5.78676e-22	3.90322e-22	0
3490.97	5.97207e-22	3.91539e-22	0
3489.2	6.08412e-22	3.86762e-22	0
3487.43	6.09418e-22	3.80186e-22	0
3485.66	6.02456e-22	3.70363e-22	0
3483.89	5.93262e-22	3.61179e-22	0
3482.11	5.87572e-22	3.5403e-22	0
3480.34	5.89534e-22	3.55627e-22	0
3478.57	5.99149e-22	3.67437e-22	0
3476.8	6.12273e-22	3.8581e-22	0
3475.03	6.20935e-22	4.02494e-22	0
3473.26	6.19392e-22	4.07252e-22	0
3471.49	6.06684e-22	3.97314e-22	0
3469.72	5.86e-22	3.69263e-22	0
3467.95	5.63717e-22	3.36889e-22	0
3466.18	5.46535e-22	3.13909e-22	0
3464.41	5.38922e-22	3.12202e-22	0
3462.64	5.42158e-22	3.32888e-22	0
3460.87	5.52415e-22	3.65242e-22	0
3459.1	5.61079e-22	3.9318e-22	0
3457.33	5.60487e-22	4.0074e-22	0
3455.56	5.48084e-22	3.86213e-22	0
3453.79	5.25783e-22	3.58341e-22	0
3452.02	4.99966e-22	3.36593e-22	0
3450.25	4.77019e-22	3.25593e-22	0
3448.48	4.6269e-22	3.24962e-22	0
3446.71	4.59535e-22	3.25293e-22	0
3444.94	4.64044e-22	3.15208e-22	0
3443.17	4.69512e-22	2.90279e-22	0
3441.4	4.69551e-22	2.6072e-22	0
3439.63	4.61285e-22	2.38186e-22	0
3437.86	4.45671e-22	2.30757e-22	0
3436.09	4.2622e-22	2.35438e-22	0
3434.32	4.06765e-22	2.4549e-22	0
3432.55	3.90503e-22	2.46471e-22	0
3430.78	3.78073e-22	2.27277e-22	0
3429.01	3.68517e-22	1.97355e-22	0
3427.24	3.5928e-22	1.65976e-22	0
3425.46	3.48122e-22	1.48273e-22	0
3423.69	3.35365e-22	1.4985e-22	0
3421.92	3.21645e-22	1.65366e-22	0
3420.15	3.08563e-22	1.80859e-22	0
3418.38	2.97398e-22	1.8185e-22	0
3416.61	2.87829e-22	1.58045e-22	0
3414.84	2.78899e-22	1.20362e-22	0
3413.07	2.68368e-22	8.22292e-23	0
3411.3	2.54635e-22	5.8058e-23	0
3409.53	2.37702e-22	5.2495e-23	0
3407.76	2.18845e-22	6.07825e-23	0
3405.99	2.00945e-22	6.66137e-23	0
3404.22	1.86243e-22	5.94065e-23	0
3402.45	1.76978e-22	3.23333e-23	0
3400.68	1.73792e-22	-3.71435e-24	0
3398.91	1.73808e-22	-4.13943e-23	0
3397.14	1.72542e-22	-7.4346e-23	0
3395.37	1.65834e-22	-1.03384e-22	0
3393.6	1.508e-22	-1.35345e-22	0
3391.83	1.28079e-22	-1.68199e-22	0
3390.06	1.00231e-22	-1.99883e-22	0
3388.29	7.14166e-23	-2.24879e-22	0
3386.52	4.67611e-23	-2.35669e-22	0
3384.75	2.97888e-23	-2.3481e-22	0
3382.98	2.24236e-23	-2.3169e-22	0
3381.21	2.24255e-23	-2.37196e-22	0
3379.44	2.33885e-23	-2.55959e-22	0
3377.67	1.89046e-23	-2.88057e-22	0
3375.9	3.52489e-24	-3.19371e-22	0
3374.13	-2.37149e-23	-3.38906e-22	0
3372.36	-5.96126e-23	-3.38911e-22	0
3370.59	-9.74395e-23	-3.27721e-22	0
3368.82	-1.29503e-22	-3.13267e-22	0
3367.04	-1.4971e-22	-3.12313e-22	0
3365.27	-1.55173e-22	-3.30122e-22	0
3363.5	-1.49094e-22	-3.61611e-22	0
3361.73	-1.40769e-22	-3.91927e-22	0
3359.96	-1.41101e-22	-4.09352e-22	0
3358.19	-1.56828e-22	-4.1382e-22	0
3356.42	-1.86991e-22	-4.15776e-22	0
3354.65	-2.24215e-22	-4.26695e-22	0
3352.88	-2.57917e-22	-4.58394e-22	0
3351.11	-2.78471e-22	-5.02659e-22	0
3349.34	-2.81382e-22	-5.43981e-22	0
3347.57	-2.69854e-22	-5.64313e-22	0
3345.8	-2.53831e-22	-5.6052e-22	0
3344.03	-2.44867e-22	-5.457e-22	0
3342.26	-2.51627e-22	-5.35137e-22	0
3340.49	-2.73796e-22	-5.4503e-22	0
3338.72	-3.04314e-22	-5.78485e-22	0
3336.95	-3.34195e-22	-6.21124e-22	0
3335.18	-3.55734e-22	-6.47638e-22	0
3333.41	-3.65397e-22	-6.41711e-22	0
3331.64	-3.65748e-22	-6.04463e-22	0
3329.87	-3.64173e-22	-5.55751e-22	0
3328.1	-3.68058e-22	-5.22362e-22	0
3326.33	-3.819e-22	-5.22744e-22	0
3324.56	-4.04738e-22	-5.62985e-22	0
3322.79	-4.31436e-22	-6.22081e-22	0
3321.02	-4.54925e-22	-6.63261e-22	0
3319.25	-4.70707e-22	-6.68359e-22	0
3317.48	-4.78458e-22	-6.40634e-22	0
3315.71	-4.82033e-22	-5.94563e-22	0
3313.94	-4.88501e-22	-5.6535e-22	0
3312.17	-5.02041e-22	-5.72559e-22	0
3310.4	-5.22976e-22	-6.18051e-22	0
3308.62	-5.46165e-22	-6.75325e-22	0
3306.85	-5.63893e-22	-7.15364e-22	0
3305.08	-5.7037e-22	-7.19908e-22	0
3303.31	-5.65273e-22	-6.97218e-22	0
3301.54	-5.53744e-22	-6.67605e-22	0
3299.77	-5.45107e-22	-6.54053e-22	0
3298	-5.46439e-22	-6.65412e-22	0
3296.23	-5.59029e-22	-6.98669e-22	0
3294.46	-5.79663e-22	-7.2772e-22	0
3292.69	-6.01266e-22	-7.31173e-22	0
3290.92	-6.16116e-22	-7.01826e-22	0
3289.15	-6.19385e-22	-6.512e-22	0
3287.38	-6.12679e-22	-5.95759e-22	0
3285.61	-6.03719e-22	-5.64477e-22	0
3283.84	-6.00872e-22	-5.67505e-22	0
3282.07	-6.08969e-22	-6.02215e-22	0
3280.3	-6.29621e-22	-6.46251e-22	0
3278.53	-6.58002e-22	-6.72821e-22	0
3276.76	-6.87676e-22	-6.73901e-22	0
3274.99	-7.10915e-22	-6.46718e-22	0
3273.22	-7.23532e-22	-6.10163e-22	0
3271.45	-7.26168e-22	-5.86976e-22	0
3269.68	-7.25263e-22	-5.93779e-22	0
3267.91	-7.26933e-22	-6.29335e-22	0
3266.14	-7.36335e-22	-6.72573e-22	0
3264.37	-7.53147e-22	-7.10849e-22	0
3262.6	-7.7415e-22	-7.29188e-22	0
3260.83	-7.92579e-22	-7.32015e-22	0
3259.06	-8.03279e-22	-7.20809e-22	0
3257.29	-8.04957e-22	-7.08983e-22	0
3255.52	-7.99868e-22	-7.07429e-22	0
3253.75	-7.92521e-22	-7.16114e-22	0
3251.98	-7.87108e-22	-7.31195e-22	0
3250.2	-7.84917e-22	-7.43001e-22	0
3248.43	-7.85627e-22	-7.44644e-22	0
3246.66	-7.86982e-22	-7.32278e-22	0
3244.89	-7.87693e-22	-7.09e-22	0
3243.12	-7.87436e-22	-6.78042e-22	0
3241.35	-7.87502e-22	-6.53877e-22	0
3239.58	-7.89502e-22	-6.42049e-22	0
3237.81	-7.94084e-22	-6.4064e-22	0
3236.04	-8.00924e-22	-6.43134e-22	0
3234.27	-8.08733e-22	-6.48279e-22	0
3232.5	-8.15898e-22	-6.47576e-22	0
3230.73	-8.20805e-22	-6.44919e-22	0
3228.96	-8.23778e-22	-6.45605e-22	0
3227.19	-8.26428e-22	-6.50156e-22	0
3225.42	-8.31338e-22	-6.59281e-22	0
3223.65	-8.40122e-22	-6.74376e-22	0
3221.88	-8.51489e-22	-6.87118e-22	0
3220.11	-8.64472e-22	-6.96189e-22	0
3218.34	-8.74875e-22	-6.98058e-22	0
3216.57	-8.80436e-22	-6.99248e-22	0
3214.8	-8.78895e-22	-7.03155e-22	0
3213.03	-8.71865e-22	-7.12987e-22	0
3211.26	-8.62895e-22	-7.27393e-22	0
3209.49	-8.55219e-22	-7.43154e-22	0
3207.72	-8.50449e-22	-7.51802e-22	0
3205.95	-8.48262e-22	-7.48798e-22	0
3204.18	-8.46721e-22	-7.31414e-22	0
3202.41	-8.43887e-22	-7.07564e-22	0
3200.64	-8.3976e-22	-6.83792e-22	0
3198.87	-8.3434e-22	-6.68124e-22	0
3197.1	-8.29888e-22	-6.59009e-22	0
3195.33	-8.28345e-22	-6.51901e-22	0
3193.56	-8.29386e-22	-6.43803e-22	0
3191.78	-8.33014e-22	-6.28391e-22	0
3190.01	-8.36966e-22	-6.14312e-22	0
3188.24	-8.41242e-22	-6.04057e-22	0
3186.47	-8.45842e-22	-6.05017e-22	0
3184.7	-8.51736e-22	-6.17421e-22	0
3182.93	-8.60542e-22	-6.37724e-22	0
3181.16	-8.7226e-22	-6.53943e-22	0
3179.39	-8.86244e-22	-6.58756e-22	0
3177.62	-8.9926e-22	-6.53204e-22	0
3175.85	-9.09044e-22	-6.4495e-22	0
3174.08	-9.14299e-22	-6.44088e-22	0
3172.31	-9.1535e-22	-6.58397e-22	0
3170.54	-9.14135e-22	-6.8866e-22	0
3168.77	-9.1292e-22	-7.25793e-22	0
3167	-9.13323e-22	-7.5618e-22	0
3165.23	-9.15021e-22	-7.69693e-22	0
3163.46	-9.15748e-22	-7.64007e-22	0
3161.69	-9.12266e-22	-7.46215e-22	0
3159.92	-9.0328e-22	-7.28214e-22	0
3158.15	-8.88788e-22	-7.20475e-22	0
3156.38	-8.71703e-22	-7.21296e-22	0
3154.61	-8.56557e-22	-7.25527e-22	0
3152.84	-8.46913e-22	-7.25254e-22	0
3151.07	-8.44068e-22	-7.12835e-22	0
3149.3	-8.46729e-22	-6.91247e-22	0
3147.53	-8.51983e-22	-6.65301e-22	0
3145.76	-8.56589e-22	-6.4368e-22	0
3143.99	-8.5828e-22	-6.26593e-22	0
3142.22	-8.56731e-22	-6.18408e-22	0
3140.45	-8.53238e-22	-6.15665e-22	0
3138.68	-8.49744e-22	-6.14555e-22	0
3136.91	-8.47869e-22	-6.14368e-22	0
3135.13	-8.48912e-22	-6.1728e-22	0
3133.36	-8.51576e-22	-6.26163e-22	0
3131.59	-8.55861e-22	-6.36445e-22	0
3129.82	-8.60471e-22	-6.46367e-22	0
3128.05	-8.65082e-22	-6.4877e-22	0
3126.28	-8.69369e-22	-6.4451e-22	0
3124.51	-8.71711e-22	-6.34516e-22	0
3122.74	-8.69838e-22	-6.25961e-22	0
3120.97	-8.62126e-22	-6.2786e-22	0
3119.2	-8.47276e-22	-6.43279e-22	0
3117.43	-8.26584e-22	-6.67083e-22	0
3115.66	-8.02645e-22	-6.88133e-22	0
3113.89	-7.78377e-22	-6.94264e-22	0
3112.12	-7.5735e-22	-6.78304e-22	0
3110.35	-7.43134e-22	-6.42734e-22	0
3108.58	-7.36705e-22	-6.03923e-22	0
3106.81	-7.36117e-22	-5.75204e-22	0
3105.04	-7.37801e-22	-5.65316e-22	0
3103.27	-7.37213e-22	-5.72357e-22	0
3101.5	-7.30782e-22	-5.87196e-22	0
3099.73	-7.18829e-22	-5.95826e-22	0
3097.96	-7.03304e-22	-5.91853e-22	0
3096.19	-6.8745e-22	-5.76546e-22	0
3094.42	-6.75492e-22	-5.57776e-22	0
3092.65	-6.70027e-22	-5.44577e-22	0
3090.88	-6.72031e-22	-5.43749e-22	0
3089.11	-6.80208e-22	-5.54584e-22	0
3087.34	-6.9131e-22	-5.73044e-22	0
3085.57	-7.01764e-22	-5.88236e-22	0
3083.8	-7.08321e-22	-5.97737e-22	0
3082.03	-7.08705e-22	-6.03353e-22	0
3080.26	-7.01614e-22	-6.09029e-22	0
3078.49	-6.88348e-22	-6.13584e-22	0
3076.71	-6.71179e-22	-6.20206e-22	0
3074.94	-6.53357e-22	-6.25379e-22	0
3073.17	-6.38782e-22	-6.22672e-22	0
3071.4	-6.29407e-22	-6.13352e-22	0
3069.63	-6.25233e-22	-6.00886e-22	0
3067.86	-6.23985e-22	-5.94304e-22	0
3066.09	-6.22085e-22	-5.92758e-22	0
3064.32	-6.15308e-22	-5.94785e-22	0
3062.55	-6.01373e-22	-5.93502e-22	0
3060.78	-5.81257e-22	-5.78466e-22	0
3059.01	-5.60161e-22	-5.49098e-22	0
3057.24	-5.42965e-22	-5.08222e-22	0
3055.47	-5.34552e-22	-4.72632e-22	0
3053.7	-5.36548e-22	-4.50869e-22	0
3051.93	-5.47331e-22	-4.47487e-22	0
3050.16	-5.61045e-22	-4.56767e-22	0
3048.39	-5.69879e-22	-4.69663e-22	0
3046.62	-5.68624e-22	-4.70447e-22	0
3044.85	-5.55976e-22	-4.55189e-22	0
3043.08	-5.37467e-22	-4.29921e-22	0
3041.31	-5.21233e-22	-4.0659e-22	0
3039.54	-5.13788e-22	-3.91862e-22	0
3037.77	-5.1904e-22	-3.94377e-22	0
3036	-5.34388e-22	-4.06489e-22	0
3034.23	-5.52344e-22	-4.1935e-22	0
3032.46	-5.63138e-22	-4.22092e-22	0
3030.69	-5.59276e-22	-4.12764e-22	0
3028.92	-5.40754e-22	-3.96254e-22	0
3027.15	-5.13107e-22	-3.80492e-22	0
3025.38	-4.86107e-22	-3.70691e-22	0
3023.61	-4.66597e-22	-3.69221e-22	0
3021.84	-4.57512e-22	-3.6864e-22	0
3020.07	-4.57875e-22	-3.64378e-22	0
3018.29	-4.62476e-22	-3.47733e-22	0
3016.52	-4.66752e-22	-3.23982e-22	0
3014.75	-4.65813e-22	-3.01139e-22	0
3012.98	-4.59983e-22	-2.8349e-22	0
3011.21	-4.51545e-22	-2.72968e-22	0
3009.44	-4.45061e-22	-2.65664e-22	0
3007.67	-4.42816e-22	-2.55479e-22	0
3005.9	-4.45788e-22	-2.38142e-22	0
3004.13	-4.51369e-22	-2.18578e-22	0
3002.36	-4.57278e-22	-2.03617e-22	0
3000.59	-4.60904e-22	-1.99054e-22	0
2998.82	-4.62573e-22	-2.10146e-22	0
2997.05	-4.63916e-22	-2.26208e-22	0
2995.28	-4.67543e-22	-2.39357e-22	0
2993.51	-4.74434e-22	-2.38927e-22	0
2991.74	-4.82958e-22	-2.21161e-22	0
2989.97	-4.89198e-22	-1.94843e-22	0
2988.2	-4.89892e-22	-1.70708e-22	0
2986.43	-4.82751e-22	-1.61123e-22	0
2984.66	-4.69407e-22	-1.68366e-22	0
2982.89	-4.5345e-22	-1.88607e-22	0
2981.12	-4.38143e-22	-2.02703e-22	0
2979.35	-4.26098e-22	-2.02514e-22	0
2977.58	-4.17317e-22	-1.80501e-22	0
2975.81	-4.0984e-22	-1.45857e-22	0
2974.04	-4.01383e-22	-1.11589e-22	0
2972.27	-3.91617e-22	-8.96837e-23	0
2970.5	-3.80544e-22	-8.51495e-23	0

## Sheet: Fig_2b
IR frequency [cm-1]	Graphene/water [10-21 m2/V]	Baseline [10-21 m2/V]
3853.88	1.06216e-23	0
3852.11	-1.45527e-23	0
3850.34	7.86477e-25	0
3848.57	3.73504e-23	0
3846.8	5.73904e-23	0
3845.03	4.55739e-23	0
3843.26	1.33483e-23	0
3841.49	-2.07928e-23	0
3839.72	-3.76355e-23	0
3837.95	-2.66394e-23	0
3836.18	3.91475e-25	0
3834.41	1.6039e-23	0
3832.64	6.25462e-24	0
3830.86	-2.03129e-23	0
3829.09	-4.52809e-23	0
3827.32	-5.03193e-23	0
3825.55	-3.00139e-23	0
3823.78	1.16853e-24	0
3822.01	1.67369e-23	0
3820.24	2.3337e-24	0
3818.47	-3.30368e-23	0
3816.7	-6.83563e-23	0
3814.93	-8.42193e-23	0
3813.16	-7.09723e-23	0
3811.39	-3.91421e-23	0
3809.62	-1.70397e-23	0
3807.85	-2.3993e-23	0
3806.08	-5.68455e-23	0
3804.31	-9.73786e-23	0
3802.54	-1.25882e-22	0
3800.77	-1.29264e-22	0
3799	-1.11047e-22	0
3797.23	-9.13161e-23	0
3795.46	-8.89395e-23	0
3793.69	-1.08496e-22	0
3791.92	-1.38405e-22	0
3790.15	-1.60586e-22	0
3788.38	-1.59701e-22	0
3786.61	-1.31964e-22	0
3784.84	-9.2767e-23	0
3783.07	-6.66514e-23	0
3781.3	-6.46887e-23	0
3779.53	-7.87934e-23	0
3777.76	-9.24952e-23	0
3775.99	-8.97537e-23	0
3774.21	-6.48805e-23	0
3772.44	-2.82153e-23	0
3770.67	-1.52353e-24	0
3768.9	3.0438e-24	0
3767.13	-9.50173e-24	0
3765.36	-2.24001e-23	0
3763.59	-2.12384e-23	0
3761.82	-7.57704e-25	0
3760.05	3.06541e-23	0
3758.28	5.33038e-23	0
3756.51	5.24914e-23	0
3754.74	3.16874e-23	0
3752.97	6.40604e-24	0
3751.2	-6.77558e-24	0
3749.43	7.52033e-25	0
3747.66	2.40392e-23	0
3745.89	4.6901e-23	0
3744.12	5.20977e-23	0
3742.35	3.40704e-23	0
3740.58	4.86195e-24	0
3738.81	-1.71852e-23	0
3737.04	-1.82863e-23	0
3735.27	3.72786e-25	0
3733.5	2.42049e-23	0
3731.73	3.19902e-23	0
3729.96	1.2262e-23	0
3728.19	-2.85804e-23	0
3726.42	-7.11881e-23	0
3724.65	-9.81478e-23	0
3722.88	-1.05441e-22	0
3721.11	-1.04956e-22	0
3719.34	-1.16286e-22	0
3717.57	-1.5193e-22	0
3715.79	-2.0886e-22	0
3714.02	-2.71186e-22	0
3712.25	-3.18305e-22	0
3710.48	-3.41456e-22	0
3708.71	-3.49151e-22	0
3706.94	-3.63058e-22	0
3705.17	-3.99988e-22	0
3703.4	-4.62793e-22	0
3701.63	-5.40077e-22	0
3699.86	-6.12089e-22	0
3698.09	-6.57714e-22	0
3696.32	-6.71577e-22	0
3694.55	-6.68686e-22	0
3692.78	-6.73795e-22	0
3691.01	-7.00303e-22	0
3689.24	-7.46694e-22	0
3687.47	-7.98061e-22	0
3685.7	-8.33408e-22	0
3683.93	-8.36886e-22	0
3682.16	-8.13647e-22	0
3680.39	-7.86853e-22	0
3678.62	-7.77408e-22	0
3676.85	-7.89938e-22	0
3675.08	-8.16107e-22	0
3673.31	-8.41508e-22	0
3671.54	-8.50357e-22	0
3669.77	-8.3661e-22	0
3668	-8.0857e-22	0
3666.23	-7.82018e-22	0
3664.46	-7.66959e-22	0
3662.69	-7.61929e-22	0
3660.92	-7.60122e-22	0
3659.15	-7.52976e-22	0
3657.37	-7.36236e-22	0
3655.6	-7.12416e-22	0
3653.83	-6.8829e-22	0
3652.06	-6.69182e-22	0
3650.29	-6.5295e-22	0
3648.52	-6.33917e-22	0
3646.75	-6.06426e-22	0
3644.98	-5.69792e-22	0
3643.21	-5.30047e-22	0
3641.44	-4.99204e-22	0
3639.67	-4.82528e-22	0
3637.9	-4.75047e-22	0
3636.13	-4.64109e-22	0
3634.36	-4.40476e-22	0
3632.59	-4.01362e-22	0
3630.82	-3.56274e-22	0
3629.05	-3.22812e-22	0
3627.28	-3.13295e-22	0
3625.51	-3.25254e-22	0
3623.74	-3.43553e-22	0
3621.97	-3.49184e-22	0
3620.2	-3.31235e-22	0
3618.43	-2.93578e-22	0
3616.66	-2.53105e-22	0
3614.89	-2.30587e-22	0
3613.12	-2.35177e-22	0
3611.35	-2.59841e-22	0
3609.58	-2.86272e-22	0
3607.81	-2.94399e-22	0
3606.04	-2.75766e-22	0
3604.27	-2.38463e-22	0
3602.5	-2.02915e-22	0
3600.73	-1.885e-22	0
3598.95	-1.99454e-22	0
3597.18	-2.26276e-22	0
3595.41	-2.47469e-22	0
3593.64	-2.45403e-22	0
3591.87	-2.16184e-22	0
3590.1	-1.76373e-22	0
3588.33	-1.48894e-22	0
3586.56	-1.47167e-22	0
3584.79	-1.68034e-22	0
3583.02	-1.97036e-22	0
3581.25	-2.15813e-22	0
3579.48	-2.11639e-22	0
3577.71	-1.88026e-22	0
3575.94	-1.61572e-22	0
3574.17	-1.4748e-22	0
3572.4	-1.50717e-22	0
3570.63	-1.65727e-22	0
3568.86	-1.79468e-22	0
3567.09	-1.79757e-22	0
3565.32	-1.61545e-22	0
3563.55	-1.32941e-22	0
3561.78	-1.07457e-22	0
3560.01	-9.40477e-23	0
3558.24	-9.16988e-23	0
3556.47	-9.29313e-23	0
3554.7	-8.76994e-23	0
3552.93	-6.94891e-23	0
3551.16	-4.03958e-23	0
3549.39	-1.08394e-23	0
3547.62	9.77282e-24	0
3545.85	1.99433e-23	0
3544.08	2.5065e-23	0
3542.31	3.27531e-23	0
3540.53	4.88554e-23	0
3538.76	7.12271e-23	0
3536.99	9.18532e-23	0
3535.22	1.04492e-22	0
3533.45	1.0873e-22	0
3531.68	1.10778e-22	0
3529.91	1.19471e-22	0
3528.14	1.40392e-22	0
3526.37	1.7213e-22	0
3524.6	2.0659e-22	0
3522.83	2.33384e-22	0
3521.06	2.47626e-22	0
3519.29	2.53345e-22	0
3517.52	2.60211e-22	0
3515.75	2.77222e-22	0
3513.98	3.07818e-22	0
3512.21	3.48322e-22	0
3510.44	3.87865e-22	0
3508.67	4.17053e-22	0
3506.9	4.35919e-22	0
3505.13	4.50368e-22	0
3503.36	4.68376e-22	0
3501.59	4.96139e-22	0
3499.82	5.31851e-22	0
3498.05	5.66698e-22	0
3496.28	5.90546e-22	0
3494.51	6.00903e-22	0
3492.74	6.03879e-22	0
3490.97	6.07657e-22	0
3489.2	6.17396e-22	0
3487.43	6.33173e-22	0
3485.66	6.5147e-22	0
3483.89	6.659e-22	0
3482.11	6.75204e-22	0
3480.34	6.82956e-22	0
3478.57	6.94418e-22	0
3476.8	7.1331e-22	0
3475.03	7.39317e-22	0
3473.26	7.67179e-22	0
3471.49	7.90305e-22	0
3469.72	8.04065e-22	0
3467.95	8.12508e-22	0
3466.18	8.23938e-22	0
3464.41	8.44278e-22	0
3462.64	8.74487e-22	0
3460.87	9.09601e-22	0
3459.1	9.40313e-22	0
3457.33	9.5801e-22	0
3455.56	9.63383e-22	0
3453.79	9.65763e-22	0
3452.02	9.76373e-22	0
3450.25	9.97059e-22	0
3448.48	1.02227e-21	0
3446.71	1.03969e-21	0
3444.94	1.03784e-21	0
3443.17	1.01692e-21	0
3441.4	9.90917e-22	0
3439.63	9.76263e-22	0
3437.86	9.82061e-22	0
3436.09	1.00587e-21	0
3434.32	1.03616e-21	0
3432.55	1.05851e-21	0
3430.78	1.06281e-21	0
3429.01	1.05066e-21	0
3427.24	1.03563e-21	0
3425.46	1.03289e-21	0
3423.69	1.04953e-21	0
3421.92	1.0802e-21	0
3420.15	1.11296e-21	0
3418.38	1.13284e-21	0
3416.61	1.13312e-21	0
3414.84	1.11968e-21	0
3413.07	1.108e-21	0
3411.3	1.11047e-21	0
3409.53	1.12916e-21	0
3407.76	1.15516e-21	0
3405.99	1.17364e-21	0
3404.22	1.17291e-21	0
3402.45	1.15129e-21	0
3400.68	1.12071e-21	0
3398.91	1.09378e-21	0
3397.14	1.07691e-21	0
3395.37	1.06776e-21	0
3393.6	1.05901e-21	0
3391.83	1.04472e-21	0
3390.06	1.0258e-21	0
3388.29	1.00663e-21	0
3386.52	9.94657e-22	0
3384.75	9.92663e-22	0
3382.98	9.96691e-22	0
3381.21	9.99731e-22	0
3379.44	9.97236e-22	0
3377.67	9.88668e-22	0
3375.9	9.81585e-22	0
3374.13	9.83103e-22	0
3372.36	9.94801e-22	0
3370.59	1.01215e-21	0
3368.82	1.02396e-21	0
3367.04	1.02252e-21	0
3365.27	1.00568e-21	0
3363.5	9.83632e-22	0
3361.73	9.71278e-22	0
3359.96	9.7642e-22	0
3358.19	9.93479e-22	0
3356.42	1.00802e-21	0
3354.65	1.0034e-21	0
3352.88	9.71185e-22	0
3351.11	9.19531e-22	0
3349.34	8.70793e-22	0
3347.57	8.46464e-22	0
3345.8	8.51427e-22	0
3344.03	8.73771e-22	0
3342.26	8.93046e-22	0
3340.49	8.90744e-22	0
3338.72	8.61428e-22	0
3336.95	8.17128e-22	0
3335.18	7.84866e-22	0
3333.41	7.84437e-22	0
3331.64	8.15887e-22	0
3329.87	8.62885e-22	0
3328.1	8.99843e-22	0
3326.33	9.04224e-22	0
3324.56	8.70536e-22	0
3322.79	8.1743e-22	0
3321.02	7.78706e-22	0
3319.25	7.74886e-22	0
3317.48	8.04488e-22	0
3315.71	8.4767e-22	0
3313.94	8.76372e-22	0
3312.17	8.65634e-22	0
3310.4	8.14756e-22	0
3308.62	7.49087e-22	0
3306.85	7.00637e-22	0
3305.08	6.85259e-22	0
3303.31	6.97093e-22	0
3301.54	7.18239e-22	0
3299.77	7.26329e-22	0
3298	7.07079e-22	0
3296.23	6.65308e-22	0
3294.46	6.22875e-22	0
3292.69	6.01759e-22	0
3290.92	6.09751e-22	0
3289.15	6.42016e-22	0
3287.38	6.82098e-22	0
3285.61	7.09584e-22	0
3283.84	7.09478e-22	0
3282.07	6.84435e-22	0
3280.3	6.53772e-22	0
3278.53	6.36318e-22	0
3276.76	6.4008e-22	0
3274.99	6.61661e-22	0
3273.22	6.88287e-22	0
3271.45	7.02139e-22	0
3269.68	6.90923e-22	0
3267.91	6.59606e-22	0
3266.14	6.24341e-22	0
3264.37	5.99647e-22	0
3262.6	5.90582e-22	0
3260.83	5.92701e-22	0
3259.06	5.98189e-22	0
3257.29	5.95281e-22	0
3255.52	5.7835e-22	0
3253.75	5.52415e-22	0
3251.98	5.27566e-22	0
3250.2	5.12242e-22	0
3248.43	5.1209e-22	0
3246.66	5.26585e-22	0
3244.89	5.50126e-22	0
3243.12	5.72581e-22	0
3241.35	5.83221e-22	0
3239.58	5.80887e-22	0
3237.81	5.70635e-22	0
3236.04	5.61502e-22	0
3234.27	5.59155e-22	0
3232.5	5.66447e-22	0
3230.73	5.78863e-22	0
3228.96	5.87329e-22	0
3227.19	5.85013e-22	0
3225.42	5.71185e-22	0
3223.65	5.49493e-22	0
3221.88	5.29519e-22	0
3220.11	5.16378e-22	0
3218.34	5.12344e-22	0
3216.57	5.13432e-22	0
3214.8	5.10546e-22	0
3213.03	4.98568e-22	0
3211.26	4.76934e-22	0
3209.49	4.50759e-22	0
3207.72	4.29139e-22	0
3205.95	4.18892e-22	0
3204.18	4.23995e-22	0
3202.41	4.38764e-22	0
3200.64	4.54105e-22	0
3198.87	4.6263e-22	0
3197.1	4.62066e-22	0
3195.33	4.56959e-22	0
3193.56	4.5413e-22	0
3191.78	4.59262e-22	0
3190.01	4.70083e-22	0
3188.24	4.8091e-22	0
3186.47	4.84353e-22	0
3184.7	4.76998e-22	0
3182.93	4.61118e-22	0
3181.16	4.42964e-22	0
3179.39	4.30499e-22	0
3177.62	4.27134e-22	0
3175.85	4.27755e-22	0
3174.08	4.2545e-22	0
3172.31	4.14987e-22	0
3170.54	3.94311e-22	0
3168.77	3.67411e-22	0
3167	3.42813e-22	0
3165.23	3.26183e-22	0
3163.46	3.1921e-22	0
3161.69	3.17347e-22	0
3159.92	3.13787e-22	0
3158.15	3.05704e-22	0
3156.38	2.948e-22	0
3154.61	2.87303e-22	0
3152.84	2.88293e-22	0
3151.07	2.98888e-22	0
3149.3	3.12299e-22	0
3147.53	3.21182e-22	0
3145.76	3.18774e-22	0
3143.99	3.06783e-22	0
3142.22	2.89732e-22	0
3140.45	2.75514e-22	0
3138.68	2.69195e-22	0
3136.91	2.70201e-22	0
3135.13	2.70645e-22	0
3133.36	2.63215e-22	0
3131.59	2.46798e-22	0
3129.82	2.22529e-22	0
3128.05	1.98844e-22	0
3126.28	1.82478e-22	0
3124.51	1.7566e-22	0
3122.74	1.74995e-22	0
3120.97	1.7209e-22	0
3119.2	1.61345e-22	0
3117.43	1.42214e-22	0
3115.66	1.21428e-22	0
3113.89	1.07376e-22	0
3112.12	1.07874e-22	0
3110.35	1.22336e-22	0
3108.58	1.4069e-22	0
3106.81	1.54002e-22	0
3105.04	1.57261e-22	0
3103.27	1.51042e-22	0
3101.5	1.42045e-22	0
3099.73	1.38625e-22	0
3097.96	1.44669e-22	0
3096.19	1.55155e-22	0
3094.42	1.62851e-22	0
3092.65	1.59985e-22	0
3090.88	1.46018e-22	0
3089.11	1.25408e-22	0
3087.34	1.05929e-22	0
3085.57	9.53405e-23	0
3083.8	9.41816e-23	0
3082.03	9.69003e-23	0
3080.26	9.51888e-23	0
3078.49	8.46293e-23	0
3076.71	6.57865e-23	0
3074.94	4.52972e-23	0
3073.17	3.14631e-23	0
3071.4	2.92329e-23	0
3069.63	3.63755e-23	0
3067.86	4.57102e-23	0
3066.09	5.06283e-23	0
3064.32	4.94902e-23	0
3062.55	4.67055e-23	0
3060.78	4.77684e-23	0
3059.01	5.76081e-23	0
3057.24	7.40118e-23	0
3055.47	8.87476e-23	0
3053.7	9.52501e-23	0
3051.93	9.08028e-23	0
3050.16	7.92565e-23	0
3048.39	6.71813e-23	0
3046.62	6.16735e-23	0
3044.85	6.54454e-23	0
3043.08	7.24815e-23	0
3041.31	7.51508e-23	0
3039.54	6.80211e-23	0
3037.77	5.16579e-23	0
3036	3.36888e-23	0
3034.23	2.17188e-23	0
3032.46	2.17028e-23	0
3030.69	3.25305e-23	0
3028.92	4.44249e-23	0
3027.15	4.76395e-23	0
3025.38	4.00302e-23	0
3023.61	2.59459e-23	0
3021.84	1.40434e-23	0
3020.07	1.61917e-23	0
3018.29	3.55947e-23	0
3016.52	6.57465e-23	0
3014.75	9.31602e-23	0
3012.98	1.08694e-22	0
3011.21	1.08612e-22	0
3009.44	1.00471e-22	0
3007.67	9.34152e-23	0
3005.9	9.65631e-23	0
3004.13	1.10427e-22	0
3002.36	1.26949e-22	0
3000.59	1.34881e-22	0
2998.82	1.28361e-22	0
2997.05	1.09024e-22	0
2995.28	8.59781e-23	0
2993.51	6.99043e-23	0
2991.74	6.87848e-23	0
2989.97	8.04544e-23	0
2988.2	9.47683e-23	0
2986.43	1.00548e-22	0
2984.66	9.25039e-23	0
2982.89	7.38609e-23	0
2981.12	5.41737e-23	0
2979.35	4.45919e-23	0
2977.58	5.1468e-23	0
2975.81	7.15958e-23	0
2974.04	9.43545e-23	0
2972.27	1.10733e-22	0
2970.5	1.18093e-22	0

## Sheet: Fig_2c
IR frequency [cm-1]	CaF2/water [10-21 m2/V]	Baseline [10-21 m2/V]
3853.88	2.11603e-21	0
3852.11	2.45928e-21	0
3850.34	2.80418e-21	0
3848.57	2.38814e-21	0
3846.8	9.90541e-22	0
3845.03	-2.77091e-22	0
3843.26	-1.06664e-21	0
3841.49	-1.50912e-21	0
3839.72	-1.69746e-21	0
3837.95	-1.67023e-21	0
3836.18	-1.47301e-21	0
3834.41	-1.28601e-21	0
3832.64	-1.43675e-21	0
3830.86	-1.86591e-21	0
3829.09	-2.19078e-21	0
3827.32	-2.28702e-21	0
3825.55	-2.19459e-21	0
3823.78	-1.94852e-21	0
3822.01	-1.5654e-21	0
3820.24	-1.11373e-21	0
3818.47	-8.06905e-22	0
3816.7	-8.38425e-22	0
3814.93	-1.04599e-21	0
3813.16	-1.18876e-21	0
3811.39	-1.19363e-21	0
3809.62	-1.05827e-21	0
3807.85	-7.85163e-22	0
3806.08	-3.74586e-22	0
3804.31	9.92661e-23	0
3802.54	4.03343e-22	0
3800.77	3.52406e-22	0
3799	1.04295e-22	0
3797.23	-1.07275e-22	0
3795.46	-1.89126e-22	0
3793.69	-1.27157e-22	0
3791.92	8.2246e-23	0
3790.15	4.26162e-22	0
3788.38	8.21309e-22	0
3786.61	1.06826e-21	0
3784.84	1.02151e-21	0
3783.07	7.64942e-22	0
3781.3	4.9227e-22	0
3779.53	3.22175e-22	0
3777.76	3.02476e-22	0
3775.99	4.38475e-22	0
3774.21	6.89658e-22	0
3772.44	9.52576e-22	0
3770.67	1.08222e-21	0
3768.9	1.00168e-21	0
3767.13	7.63118e-22	0
3765.36	4.88722e-22	0
3763.59	2.8571e-22	0
3761.82	2.14991e-22	0
3760.05	2.81438e-22	0
3758.28	4.33665e-22	0
3756.51	5.80098e-22	0
3754.74	6.31994e-22	0
3752.97	5.61587e-22	0
3751.2	4.00961e-22	0
3749.43	2.18012e-22	0
3747.66	8.07084e-23	0
3745.89	3.79659e-23	0
3744.12	9.67333e-23	0
3742.35	2.12421e-22	0
3740.58	3.13408e-22	0
3738.81	3.43666e-22	0
3737.04	2.92383e-22	0
3735.27	1.86946e-22	0
3733.5	6.81786e-23	0
3731.73	-1.86131e-23	0
3729.96	-3.76098e-23	0
3728.19	2.11069e-23	0
3726.42	1.27352e-22	0
3724.65	2.28739e-22	0
3722.88	2.82782e-22	0
3721.11	2.79122e-22	0
3719.34	2.29697e-22	0
3717.57	1.59821e-22	0
3715.79	9.6797e-23	0
3714.02	6.82302e-23	0
3712.25	8.82289e-23	0
3710.48	1.44943e-22	0
3708.71	2.04457e-22	0
3706.94	2.34667e-22	0
3705.17	2.22343e-22	0
3703.4	1.75938e-22	0
3701.63	1.1135e-22	0
3699.86	4.98052e-23	0
3698.09	5.80442e-24	0
3696.32	-4.55575e-24	0
3694.55	1.28252e-23	0
3692.78	4.58734e-23	0
3691.01	6.85302e-23	0
3689.24	6.7632e-23	0
3687.47	4.36666e-23	0
3685.7	5.7611e-24	0
3683.93	-3.37075e-23	0
3682.16	-6.11847e-23	0
3680.39	-7.1786e-23	0
3678.62	-6.35155e-23	0
3676.85	-4.2982e-23	0
3675.08	-2.29e-23	0
3673.31	-1.26637e-23	0
3671.54	-1.26507e-23	0
3669.77	-1.99759e-23	0
3668	-2.93225e-23	0
3666.23	-3.37681e-23	0
3664.46	-3.17019e-23	0
3662.69	-2.43616e-23	0
3660.92	-1.41968e-23	0
3659.15	-6.4835e-24	0
3657.37	-3.64336e-24	0
3655.6	-2.42652e-24	0
3653.83	-3.63623e-24	0
3652.06	-2.4218e-24	0
3650.29	4.03243e-25	0
3648.52	4.4314e-24	0
3646.75	6.43951e-24	0
3644.98	5.22713e-24	0
3643.21	-2.00853e-24	0
3641.44	-1.04345e-23	0
3639.67	-1.84438e-23	0
3637.9	-2.16313e-23	0
3636.13	-1.96102e-23	0
3634.36	-1.43942e-23	0
3632.59	-8.78842e-24	0
3630.82	-7.18398e-24	0
3629.05	-9.56998e-24	0
3627.28	-1.79276e-23	0
3625.51	-2.46782e-23	0
3623.74	-2.70423e-23	0
3621.97	-2.34425e-23	0
3620.2	-1.27034e-23	0
3618.43	7.93272e-25	0
3616.66	1.10974e-23	0
3614.89	1.34745e-23	0
3613.12	7.13318e-24	0
3611.35	-4.75526e-24	0
3609.58	-1.8228e-23	0
3607.81	-2.97191e-23	0
3606.04	-3.44741e-23	0
3604.27	-3.24932e-23	0
3602.5	-2.73424e-23	0
3600.73	-2.33806e-23	0
3598.95	-2.57595e-23	0
3597.18	-3.48765e-23	0
3595.41	-4.95441e-23	0
3593.64	-6.42144e-23	0
3591.87	-7.45276e-23	0
3590.1	-7.88968e-23	0
3588.33	-7.57342e-23	0
3586.56	-6.74164e-23	0
3584.79	-5.79073e-23	0
3583.02	-5.15695e-23	0
3581.25	-5.15784e-23	0
3579.48	-5.63499e-23	0
3577.71	-6.35054e-23	0
3575.94	-6.98707e-23	0
3574.17	-7.30629e-23	0
3572.4	-7.06972e-23	0
3570.63	-6.47557e-23	0
3568.86	-5.80172e-23	0
3567.09	-5.16734e-23	0
3565.32	-4.93027e-23	0
3563.55	-5.09084e-23	0
3561.78	-5.53007e-23	0
3560.01	-6.12884e-23	0
3558.24	-6.64847e-23	0
3556.47	-7.12871e-23	0
3554.7	-7.211e-23	0
3552.93	-7.3333e-23	0
3551.16	-7.22048e-23	0
3549.39	-7.1522e-23	0
3547.62	-7.20386e-23	0
3545.85	-7.49632e-23	0
3544.08	-8.03076e-23	0
3542.31	-8.80842e-23	0
3540.53	-9.87083e-23	0
3538.76	-1.10177e-22	0
3536.99	-1.21687e-22	0
3535.22	-1.30403e-22	0
3533.45	-1.35902e-22	0
3531.68	-1.38171e-22	0
3529.91	-1.37192e-22	0
3528.14	-1.37026e-22	0
3526.37	-1.39314e-22	0
3524.6	-1.46522e-22	0
3522.83	-1.59088e-22	0
3521.06	-1.75809e-22	0
3519.29	-1.90537e-22	0
3517.52	-2.02022e-22	0
3515.75	-2.07769e-22	0
3513.98	-2.05264e-22	0
3512.21	-1.97775e-22	0
3510.44	-1.89845e-22	0
3508.67	-1.88961e-22	0
3506.9	-1.93914e-22	0
3505.13	-2.06828e-22	0
3503.36	-2.21049e-22	0
3501.59	-2.36168e-22	0
3499.82	-2.43363e-22	0
3498.05	-2.41744e-22	0
3496.28	-2.32525e-22	0
3494.51	-2.20734e-22	0
3492.74	-2.13557e-22	0
3490.97	-2.16118e-22	0
3489.2	-2.30634e-22	0
3487.43	-2.52987e-22	0
3485.66	-2.81107e-22	0
3483.89	-3.04721e-22	0
3482.11	-3.21174e-22	0
3480.34	-3.27329e-22	0
3478.57	-3.26981e-22	0
3476.8	-3.275e-22	0
3475.03	-3.36824e-22	0
3473.26	-3.59927e-22	0
3471.49	-3.92991e-22	0
3469.72	-4.34802e-22	0
3467.95	-4.75619e-22	0
3466.18	-5.10029e-22	0
3464.41	-5.32075e-22	0
3462.64	-5.41599e-22	0
3460.87	-5.4436e-22	0
3459.1	-5.47133e-22	0
3457.33	-5.5727e-22	0
3455.56	-5.77171e-22	0
3453.79	-6.07422e-22	0
3452.02	-6.3978e-22	0
3450.25	-6.71466e-22	0
3448.48	-6.97308e-22	0
3446.71	-7.14401e-22	0
3444.94	-7.22634e-22	0
3443.17	-7.26644e-22	0
3441.4	-7.30196e-22	0
3439.63	-7.38077e-22	0
3437.86	-7.51304e-22	0
3436.09	-7.70427e-22	0
3434.32	-7.90667e-22	0
3432.55	-8.12036e-22	0
3430.78	-8.35528e-22	0
3429.01	-8.53302e-22	0
3427.24	-8.69652e-22	0
3425.46	-8.84615e-22	0
3423.69	-8.99677e-22	0
3421.92	-9.14836e-22	0
3420.15	-9.32101e-22	0
3418.38	-9.50994e-22	0
3416.61	-9.75072e-22	0
3414.84	-9.99319e-22	0
3413.07	-1.02577e-21	0
3411.3	-1.05241e-21	0
3409.53	-1.07667e-21	0
3407.76	-1.09438e-21	0
3405.99	-1.10703e-21	0
3404.22	-1.1135e-21	0
3402.45	-1.11896e-21	0
3400.68	-1.12442e-21	0
3398.91	-1.13517e-21	0
3397.14	-1.15125e-21	0
3395.37	-1.17115e-21	0
3393.6	-1.19436e-21	0
3391.83	-1.21291e-21	0
3390.06	-1.22568e-21	0
3388.29	-1.23151e-21	0
3386.52	-1.23033e-21	0
3384.75	-1.22747e-21	0
3382.98	-1.22838e-21	0
3381.21	-1.23693e-21	0
3379.44	-1.2532e-21	0
3377.67	-1.27672e-21	0
3375.9	-1.30096e-21	0
3374.13	-1.32201e-21	0
3372.36	-1.33371e-21	0
3370.59	-1.33987e-21	0
3368.82	-1.33723e-21	0
3367.04	-1.33483e-21	0
3365.27	-1.3358e-21	0
3363.5	-1.34524e-21	0
3361.73	-1.3632e-21	0
3359.96	-1.38577e-21	0
3358.19	-1.4073e-21	0
3356.42	-1.42379e-21	0
3354.65	-1.4301e-21	0
3352.88	-1.42958e-21	0
3351.11	-1.42219e-21	0
3349.34	-1.41477e-21	0
3347.57	-1.41078e-21	0
3345.8	-1.41195e-21	0
3344.03	-1.41947e-21	0
3342.26	-1.42818e-21	0
3340.49	-1.43577e-21	0
3338.72	-1.43991e-21	0
3336.95	-1.43825e-21	0
3335.18	-1.4325e-21	0
3333.41	-1.42615e-21	0
3331.64	-1.42035e-21	0
3329.87	-1.41864e-21	0
3328.1	-1.42221e-21	0
3326.33	-1.42697e-21	0
3324.56	-1.43352e-21	0
3322.79	-1.43951e-21	0
3321.02	-1.44197e-21	0
3319.25	-1.44324e-21	0
3317.48	-1.44512e-21	0
3315.71	-1.44223e-21	0
3313.94	-1.44172e-21	0
3312.17	-1.43819e-21	0
3310.4	-1.43281e-21	0
3308.62	-1.42441e-21	0
3306.85	-1.416e-21	0
3305.08	-1.40517e-21	0
3303.31	-1.39431e-21	0
3301.54	-1.38584e-21	0
3299.77	-1.38038e-21	0
3298	-1.37249e-21	0
3296.23	-1.36398e-21	0
3294.46	-1.3506e-21	0
3292.69	-1.33293e-21	0
3290.92	-1.31158e-21	0
3289.15	-1.29322e-21	0
3287.38	-1.27786e-21	0
3285.61	-1.27406e-21	0
3283.84	-1.27698e-21	0
3282.07	-1.28665e-21	0
3280.3	-1.30002e-21	0
3278.53	-1.30914e-21	0
3276.76	-1.31398e-21	0
3274.99	-1.30838e-21	0
3273.22	-1.29845e-21	0
3271.45	-1.28912e-21	0
3269.68	-1.2847e-21	0
3267.91	-1.28894e-21	0
3266.14	-1.29691e-21	0
3264.37	-1.3105e-21	0
3262.6	-1.31977e-21	0
3260.83	-1.32472e-21	0
3259.06	-1.319e-21	0
3257.29	-1.30426e-21	0
3255.52	-1.28578e-21	0
3253.75	-1.26853e-21	0
3251.98	-1.25876e-21	0
3250.2	-1.25524e-21	0
3248.43	-1.25673e-21	0
3246.66	-1.25886e-21	0
3244.89	-1.25913e-21	0
3243.12	-1.25062e-21	0
3241.35	-1.2371e-21	0
3239.58	-1.22294e-21	0
3237.81	-1.21127e-21	0
3236.04	-1.20464e-21	0
3234.27	-1.20743e-21	0
3232.5	-1.21402e-21	0
3230.73	-1.22378e-21	0
3228.96	-1.23293e-21	0
3227.19	-1.23517e-21	0
3225.42	-1.23047e-21	0
3223.65	-1.22387e-21	0
3221.88	-1.21664e-21	0
3220.11	-1.21257e-21	0
3218.34	-1.2104e-21	0
3216.57	-1.21268e-21	0
3214.8	-1.2137e-21	0
3213.03	-1.21156e-21	0
3211.26	-1.20433e-21	0
3209.49	-1.19391e-21	0
3207.72	-1.18094e-21	0
3205.95	-1.16769e-21	0
3204.18	-1.15541e-21	0
3202.41	-1.14633e-21	0
3200.64	-1.1379e-21	0
3198.87	-1.13075e-21	0
3197.1	-1.12107e-21	0
3195.33	-1.10886e-21	0
3193.56	-1.09793e-21	0
3191.78	-1.08765e-21	0
3190.01	-1.0844e-21	0
3188.24	-1.08497e-21	0
3186.47	-1.08937e-21	0
3184.7	-1.09442e-21	0
3182.93	-1.09884e-21	0
3181.16	-1.09691e-21	0
3179.39	-1.08925e-21	0
3177.62	-1.08034e-21	0
3175.85	-1.0727e-21	0
3174.08	-1.06954e-21	0
3172.31	-1.07338e-21	0
3170.54	-1.08297e-21	0
3168.77	-1.0932e-21	0
3167	-1.09899e-21	0
3165.23	-1.09588e-21	0
3163.46	-1.08322e-21	0
3161.69	-1.06356e-21	0
3159.92	-1.042e-21	0
3158.15	-1.02618e-21	0
3156.38	-1.0161e-21	0
3154.61	-1.01283e-21	0
3152.84	-1.01355e-21	0
3151.07	-1.01172e-21	0
3149.3	-1.00355e-21	0
3147.53	-9.86483e-22	0
3145.76	-9.62455e-22	0
3143.99	-9.33376e-22	0
3142.22	-9.0814e-22	0
3140.45	-8.91179e-22	0
3138.68	-8.8375e-22	0
3136.91	-8.84569e-22	0
3135.13	-8.87924e-22	0
3133.36	-8.89378e-22	0
3131.59	-8.83243e-22	0
3129.82	-8.68896e-22	0
3128.05	-8.47614e-22	0
3126.28	-8.26989e-22	0
3124.51	-8.10176e-22	0
3122.74	-8.00956e-22	0
3120.97	-7.9995e-22	0
3119.2	-8.04624e-22	0
3117.43	-8.09298e-22	0
3115.66	-8.0956e-22	0
3113.89	-8.0164e-22	0
3112.12	-7.86178e-22	0
3110.35	-7.6507e-22	0
3108.58	-7.44613e-22	0
3106.81	-7.29206e-22	0
3105.04	-7.22577e-22	0
3103.27	-7.23398e-22	0
3101.5	-7.29241e-22	0
3099.73	-7.34451e-22	0
3097.96	-7.36522e-22	0
3096.19	-7.31702e-22	0
3094.42	-7.20627e-22	0
3092.65	-7.04562e-22	0
3090.88	-6.89767e-22	0
3089.11	-6.79991e-22	0
3087.34	-6.78973e-22	0
3085.57	-6.83576e-22	0
3083.8	-6.91919e-22	0
3082.03	-7.00253e-22	0
3080.26	-7.04218e-22	0
3078.49	-6.98213e-22	0
3076.71	-6.85993e-22	0
3074.94	-6.70676e-22	0
3073.17	-6.54135e-22	0
3071.4	-6.42585e-22	0
3069.63	-6.37261e-22	0
3067.86	-6.40014e-22	0
3066.09	-6.43386e-22	0
3064.32	-6.44275e-22	0
3062.55	-6.40207e-22	0
3060.78	-6.26234e-22	0
3059.01	-6.06706e-22	0
3057.24	-5.82233e-22	0
3055.47	-5.6138e-22	0
3053.7	-5.46119e-22	0
3051.93	-5.38289e-22	0
3050.16	-5.36024e-22	0
3048.39	-5.36844e-22	0
3046.62	-5.3212e-22	0
3044.85	-5.20634e-22	0
3043.08	-5.02402e-22	0
3041.31	-4.81741e-22	0
3039.54	-4.59883e-22	0
3037.77	-4.46035e-22	0
3036	-4.40178e-22	0
3034.23	-4.41069e-22	0
3032.46	-4.43795e-22	0
3030.69	-4.45294e-22	0
3028.92	-4.40679e-22	0
3027.15	-4.28132e-22	0
3025.38	-4.10721e-22	0
3023.61	-3.95167e-22	0
3021.84	-3.82683e-22	0
3020.07	-3.8057e-22	0
3018.29	-3.83327e-22	0
3016.52	-3.89729e-22	0
3014.75	-3.94299e-22	0
3012.98	-3.92184e-22	0
3011.21	-3.8158e-22	0
3009.44	-3.66135e-22	0
3007.67	-3.48894e-22	0
3005.9	-3.34706e-22	0
3004.13	-3.29006e-22	0
3002.36	-3.30566e-22	0
3000.59	-3.33936e-22	0
2998.82	-3.38507e-22	0
2997.05	-3.35232e-22	0
2995.28	-3.25335e-22	0
2993.51	-3.08831e-22	0
2991.74	-2.89946e-22	0
2989.97	-2.75297e-22	0
2988.2	-2.65476e-22	0
2986.43	-2.61671e-22	0
2984.66	-2.6087e-22	0
2982.89	-2.62467e-22	0
2981.12	-2.56877e-22	0
2979.35	-2.47106e-22	0
2977.58	-2.31969e-22	0
2975.81	-2.17453e-22	0
2974.04	-2.05944e-22	0
2972.27	-2.00417e-22	0
2970.5	-2.03242e-22	0

## Sheet: Fig_2d
IR frequency [cm-1]	Nanoconfined water [arb. units]	Summed signal [arb. units]	Baseline [arb. units]
0	0	0	0
4.16945	0.000781802	0.00122584	0
8.33889	0.00149507	0.00230394	0
12.5083	0.00211022	0.00315855	0
16.6778	0.00262764	0.00377801	0
20.8472	0.00307626	0.00421421	0
25.0167	0.00350218	0.00456137	0
29.1861	0.0039527	0.00492348	0
33.3556	0.00446211	0.00538198	0
37.525	0.00504377	0.00597495	0
41.6945	0.00569035	0.00669272	0
45.8639	0.00638008	0.00748953	0
50.0334	0.00708552	0.00830449	0
54.2028	0.0077819	0.00908428	0
58.3723	0.0084534	0.00979986	0
62.5417	0.00909819	0.010454	0
66.7111	0.00973279	0.0110788	0
70.8806	0.0103964	0.011726	0
75.05	0.0111523	0.0124524	0
79.2195	0.012084	0.0133057	0
83.3889	0.0132824	0.0143104	0
87.5584	0.0148253	0.0154591	0
91.7278	0.0167535	0.0167101	0
95.8973	0.0190524	0.0179934	0
100.067	0.0216446	0.0192263	0
104.236	0.0244035	0.0203361	0
108.406	0.0271797	0.0212849	0
112.575	0.0298366	0.02209	0
116.745	0.0322799	0.0228299	0
120.914	0.0344706	0.0236348	0
125.083	0.0364163	0.024657	0
129.253	0.0381451	0.0260331	0
133.422	0.039675	0.027844	0
137.592	0.040991	0.0300868	0
141.761	0.042045	0.0326687	0
145.931	0.042776	0.0354237	0
150.1	0.0431467	0.0381499	0
154.27	0.0431764	0.0406557	0
158.439	0.0429573	0.042804	0
162.608	0.0426414	0.0445402	0
166.778	0.0424025	0.0459007	0
170.947	0.0423866	0.0469983	0
175.117	0.0426666	0.0479907	0
179.286	0.0432247	0.0490424	0
183.456	0.0439658	0.0502851	0
187.625	0.0447614	0.051792	0
191.795	0.0455051	0.0535631	0
195.964	0.046164	0.0555281	0
200.133	0.0468036	0.0575644	0
204.303	0.0475821	0.0595268	0
208.472	0.0487167	0.0612807	0
212.642	0.0504308	0.0627363	0
216.811	0.0529032	0.0638746	0
220.981	0.0562269	0.0647561	0
225.15	0.0603855	0.0655159	0
229.32	0.065246	0.066336	0
233.489	0.0705649	0.067409	0
237.658	0.0760017	0.0688937	0
241.828	0.0811426	0.0708772	0
245.997	0.0855388	0.0733551	0
250.167	0.088757	0.0762294	0
254.336	0.0904536	0.0793318	0
258.506	0.0904416	0.0824619	0
262.675	0.0887659	0.0854304	0
266.845	0.085729	0.0880965	0
271.014	0.0818786	0.0903943	0
275.183	0.0779374	0.0923337	0
279.353	0.0746818	0.0939916	0
283.522	0.0728025	0.0954911	0
287.692	0.0727698	0.0969754	0
291.861	0.0747456	0.0985938	0
296.031	0.0785608	0.100486	0
300.2	0.0837677	0.10278	0
304.37	0.0897594	0.10558	0
308.539	0.0959164	0.108959	0
312.708	0.101761	0.112944	0
316.878	0.107062	0.11749	0
321.047	0.111883	0.122474	0
325.217	0.116545	0.127693	0
329.386	0.121522	0.132881	0
333.556	0.127295	0.137753	0
337.725	0.134183	0.142058	0
341.895	0.142214	0.145628	0
346.064	0.151052	0.148421	0
350.233	0.160007	0.150524	0
354.403	0.168139	0.152133	0
358.572	0.174434	0.153504	0
362.742	0.178012	0.154884	0
366.911	0.178345	0.156451	0
371.081	0.175398	0.158271	0
375.25	0.169687	0.160296	0
379.42	0.162212	0.162385	0
383.589	0.154288	0.16437	0
387.759	0.147285	0.166106	0
391.928	0.142365	0.167541	0
396.097	0.140257	0.168725	0
400.267	0.14114	0.169805	0
404.436	0.144661	0.170973	0
408.606	0.15008	0.172397	0
412.775	0.156501	0.174155	0
416.945	0.163123	0.176194	0
421.114	0.169428	0.178345	0
425.284	0.175266	0.180368	0
429.453	0.180803	0.182047	0
433.622	0.186357	0.183274	0
437.792	0.192201	0.184112	0
441.961	0.19838	0.184788	0
446.131	0.204622	0.185625	0
450.3	0.210378	0.186911	0
454.47	0.214966	0.188762	0
458.639	0.217771	0.191021	0
462.809	0.218429	0.193239	0
466.978	0.216935	0.194767	0
471.147	0.213622	0.194946	0
475.317	0.209051	0.193337	0
479.486	0.203835	0.18992	0
483.656	0.198472	0.185186	0
487.825	0.193263	0.180088	0
491.995	0.188322	0.175823	0
496.164	0.18369	0.173537	0
500.334	0.179466	0.173993	0
504.503	0.175932	0.177348	0
508.672	0.173574	0.183075	0
512.842	0.173001	0.190086	0
517.011	0.174766	0.197	0
521.181	0.179162	0.202486	0
525.35	0.186056	0.205593	0
529.52	0.194819	0.205929	0
533.689	0.204404	0.203707	0
537.859	0.21353	0.199601	0
542.028	0.220953	0.194522	0
546.197	0.225714	0.189343	0
550.367	0.227333	0.1847	0
554.536	0.225883	0.180896	0
558.706	0.221933	0.177911	0
562.875	0.216402	0.175517	0
567.045	0.210347	0.173409	0
571.214	0.204763	0.171335	0
575.384	0.200405	0.169166	0
579.553	0.197692	0.166905	0
583.722	0.196671	0.164646	0
587.892	0.197052	0.162517	0
592.061	0.198294	0.16062	0
596.231	0.199709	0.158993	0
600.4	0.200597	0.157611	0
604.57	0.200361	0.156383	0
608.739	0.198612	0.155195	0
612.909	0.195236	0.153928	0
617.078	0.190411	0.152498	0
621.247	0.184579	0.150882	0
625.417	0.178362	0.149142	0
629.586	0.172452	0.14743	0
633.756	0.167479	0.145971	0
637.925	0.163905	0.145019	0
642.095	0.161933	0.144781	0
646.264	0.161481	0.14534	0
650.434	0.162196	0.146596	0
654.603	0.163519	0.148244	0
658.773	0.164788	0.149814	0
662.942	0.165345	0.150772	0
667.111	0.16466	0.150652	0
671.281	0.162412	0.149183	0
675.45	0.158555	0.146385	0
679.62	0.153321	0.142577	0
683.789	0.147174	0.138313	0
687.959	0.140724	0.134248	0
692.128	0.134604	0.130975	0
696.298	0.129354	0.128868	0
700.467	0.125318	0.127993	0
704.636	0.122604	0.128089	0
708.806	0.121091	0.12864	0
712.975	0.120497	0.129003	0
717.145	0.120474	0.128574	0
721.314	0.120702	0.126935	0
725.484	0.120953	0.12396	0
729.653	0.121101	0.119844	0
733.823	0.12109	0.115055	0
737.992	0.12087	0.110219	0
742.161	0.12034	0.105969	0
746.331	0.119317	0.102786	0
750.5	0.117565	0.10089	0
754.67	0.114857	0.100181	0
758.839	0.11107	0.100286	0
763.009	0.106259	0.10065	0
767.178	0.100693	0.100699	0
771.348	0.0948216	0.09998	0
775.517	0.0891825	0.0982763	0
779.686	0.0842766	0.0956431	0
783.856	0.0804425	0.0923612	0
788.025	0.0777719	0.088834	0
792.195	0.0760885	0.0854531	0
796.364	0.075001	0.0824854	0
800.534	0.0740032	0.0800117	0
804.703	0.0726005	0.0779335	0
808.873	0.0704192	0.0760321	0
813.042	0.0672739	0.0740575	0
817.211	0.063179	0.0718002	0
821.381	0.0583082	0.0691283	0
825.55	0.0529213	0.0659789	0
829.72	0.0472861	0.0623176	0
833.889	0.0416157	0.0581016	0
838.059	0.0360408	0.0532688	0
842.228	0.0306176	0.0477768	0
846.398	0.0253608	0.0416723	0
850.567	0.0202887	0.0351678	0
854.736	0.015459	0.0286797	0
858.906	0.0109844	0.0227968	0
863.075	0.00702102	0.0181733	0
867.245	0.00373522	0.0153635	0
871.414	0.00125993	0.0146545	0
875.584	-0.000344404	0.0159489	0
879.753	-0.00111244	0.0187479	0
883.923	-0.00117346	0.0222487	0
888.092	-0.000729892	0.0255302	0
892.262	-2.28973e-05	0.0277742	0
896.431	0.000703592	0.0284509	0
900.6	0.00123083	0.0274122	0
904.77	0.00138076	0.0248683	0
908.939	0.00102112	0.0212629	0
913.109	6.64281e-05	0.0170967	0
917.278	-0.00151805	0.012765	0
921.448	-0.00370614	0.00846484	0
925.617	-0.00639731	0.00419717	0
929.787	-0.00940856	-0.0001483	0
933.956	-0.0124816	-0.00466878	0
938.125	-0.0153127	-0.00934147	0
942.295	-0.017603	-0.0139778	0
946.464	-0.0191202	-0.0182579	0
950.634	-0.0197521	-0.0218263	0
954.803	-0.0195368	-0.0244074	0
958.973	-0.0186564	-0.0258907	0
963.142	-0.0173944	-0.0263528	0
967.312	-0.0160695	-0.0260069	0
971.481	-0.0149649	-0.0251101	0
975.65	-0.014274	-0.0238663	0
979.82	-0.0140751	-0.0223729	0
983.989	-0.0143386	-0.0206329	0
988.159	-0.0149563	-0.0186244	0
992.328	-0.0157799	-0.0163961	0
996.498	-0.016652	-0.0141375	0
1000.67	-0.017425	-0.0121879	0
1004.84	-0.0179682	-0.0109688	0
1009.01	-0.0181694	-0.010859	0
1013.18	-0.0179443	-0.0120597	0
1017.34	-0.0172529	-0.0145014	0
1021.51	-0.0161208	-0.0178337	0
1025.68	-0.0146562	-0.0215091	0
1029.85	-0.0130455	-0.0249313	0
1034.02	-0.011524	-0.0276198	0
1038.19	-0.0103232	-0.0293303	0
1042.36	-0.00960875	-0.0300889	0
1046.53	-0.00943036	-0.0301318	0
1050.7	-0.00970208	-0.0297732	0
1054.87	-0.010223	-0.0292553	0
1059.04	-0.0107339	-0.0286372	0
1063.21	-0.0109928	-0.0277658	0
1067.38	-0.0108448	-0.0263381	0
1071.55	-0.0102647	-0.0240337	0
1075.72	-0.00935904	-0.0206689	0
1079.89	-0.00833093	-0.0163128	0
1084.06	-0.00741994	-0.0113271	0
1088.23	-0.00683852	-0.00630835	0
1092.39	-0.00672348	-0.00195232	0
1096.56	-0.00711285	0.0011182	0
1100.73	-0.00795093	0.00251023	0
1104.9	-0.00911144	0.00215143	0
1109.07	-0.0104294	0.000296351	0
1113.24	-0.0117305	-0.0025556	0
1117.41	-0.0128542	-0.00579736	0
1121.58	-0.0136688	-0.00886363	0
1125.75	-0.0140828	-0.0113505	0
1129.92	-0.0140537	-0.0130716	0
1134.09	-0.0135951	-0.0140465	0
1138.26	-0.0127786	-0.0144322	0
1142.43	-0.0117266	-0.0144306	0
1146.6	-0.0105937	-0.0142059	0
1150.77	-0.00954018	-0.0138414	0
1154.94	-0.00870079	-0.0133426	0
1159.11	-0.00816009	-0.0126839	0
1163.28	-0.00793957	-0.0118704	0
1167.44	-0.00800051	-0.0109871	0
1171.61	-0.00826034	-0.0102125	0
1175.78	-0.00861763	-0.00978643	0
1179.95	-0.0089761	-0.00994055	0
1184.12	-0.00926244	-0.0108154	0
1188.29	-0.00943445	-0.0123961	0
1192.46	-0.00948013	-0.0144875	0
1196.63	-0.00941091	-0.0167454	0
1200.8	-0.00925272	-0.0187525	0
1204.97	-0.00903762	-0.0201196	0
1209.14	-0.00879678	-0.0205783	0
1213.31	-0.00855479	-0.0200412	0
1217.48	-0.00832539	-0.0186107	0
1221.65	-0.00810954	-0.0165398	0
1225.82	-0.00789765	-0.0141583	0
1229.99	-0.00767753	-0.0117912	0
1234.16	-0.00744692	-0.009693	0
1238.33	-0.00722762	-0.00801251	0
1242.49	-0.007075	-0.00679288	0
1246.66	-0.00707654	-0.00599783	0
1250.83	-0.00733747	-0.00554964	0
1255	-0.00795277	-0.00536153	0
1259.17	-0.00897449	-0.00535866	0
1263.34	-0.0103839	-0.00548286	0
1267.51	-0.01208	-0.00568929	0
1271.68	-0.0138897	-0.00594372	0
1275.85	-0.015601	-0.00622515	0
1280.02	-0.0170084	-0.00653712	0
1284.19	-0.0179601	-0.00692124	0
1288.36	-0.0183905	-0.00746311	0
1292.53	-0.0183301	-0.00828355	0
1296.7	-0.0178888	-0.00950949	0
1300.87	-0.0172206	-0.011232	0
1305.04	-0.0164809	-0.013461	0
1309.21	-0.0157907	-0.0160941	0
1313.38	-0.0152173	-0.0189127	0
1317.55	-0.0147783	-0.0216131	0
1321.71	-0.0144618	-0.0238668	0
1325.88	-0.0142538	-0.0253951	0
1330.05	-0.0141621	-0.0260408	0
1334.22	-0.0142252	-0.0258103	0
1338.39	-0.0145026	-0.0248765	0
1342.56	-0.0150495	-0.0235378	0
1346.73	-0.015888	-0.0221454	0
1350.9	-0.0169823	-0.0210175	0
1355.07	-0.0182331	-0.0203648	0
1359.24	-0.0194917	-0.0202468	0
1363.41	-0.0205915	-0.0205665	0
1367.58	-0.0213904	-0.0211057	0
1371.75	-0.0218069	-0.0215837	0
1375.92	-0.0218401	-0.0217266	0
1380.09	-0.021569	-0.0213263	0
1384.26	-0.0211275	-0.0202819	0
1388.43	-0.020667	-0.0186149	0
1392.6	-0.0203178	-0.0164641	0
1396.76	-0.0201598	-0.0140664	0
1400.93	-0.0202112	-0.0117261	0
1405.1	-0.020439	-0.00978213	0
1409.27	-0.0207802	-0.0085674	0
1413.44	-0.0211688	-0.00836316	0
1417.61	-0.0215569	-0.00935064	0
1421.78	-0.0219255	-0.0115622	0
1425.95	-0.0222826	-0.0148476	0
1430.12	-0.0226531	-0.0188611	0
1434.29	-0.0230674	-0.0230882	0
1438.46	-0.0235512	-0.0269116	0
1442.63	-0.0241223	-0.0297124	0
1446.8	-0.0247904	-0.0309923	0
1450.97	-0.0255576	-0.0304898	0
1455.14	-0.0264172	-0.028265	0
1459.31	-0.027351	-0.024726	0
1463.48	-0.0283261	-0.0205854	0
1467.65	-0.0292962	-0.016747	0
1471.81	-0.0302101	-0.014139	0
1475.98	-0.0310251	-0.0135283	0
1480.15	-0.0317262	-0.0153588	0
1484.32	-0.0323379	-0.0196432	0
1488.49	-0.0329272	-0.0259495	0
1492.66	-0.0335931	-0.0334811	0
1496.83	-0.0344456	-0.0412405	0
1501	-0.0355799	-0.0482428	0
1505.17	-0.0370555	-0.0537249	0
1509.34	-0.0388864	-0.0573068	0
1513.51	-0.0410452	-0.0590588	0
1517.68	-0.0434806	-0.0594636	0
1521.85	-0.0461408	-0.0592808	0
1526.02	-0.0489973	-0.0593496	0
1530.19	-0.0520624	-0.0603848	0
1534.36	-0.0553997	-0.0628174	0
1538.53	-0.0591281	-0.0667252	0
1542.7	-0.063423	-0.0718716	0
1546.86	-0.0685204	-0.0778456	0
1551.03	-0.074721	-0.0842587	0
1555.2	-0.0824116	-0.0909621	0
1559.37	-0.0920875	-0.0981981	0
1563.54	-0.104385	-0.106668	0
1567.71	-0.120114	-0.117469	0
1571.88	-0.140269	-0.131907	0
1576.05	-0.166004	-0.15125	0
1580.22	-0.19854	-0.176437	0
1584.39	-0.238991	-0.207855	0
1588.56	-0.2881	-0.245212	0
1592.73	-0.345935	-0.287555	0
1596.9	-0.411591	-0.33341	0
1601.07	-0.482996	-0.381014	0
1605.24	-0.556905	-0.428544	0
1609.41	-0.629137	-0.474308	0
1613.58	-0.695065	-0.516806	0
1617.75	-0.750281	-0.554692	0
1621.91	-0.791333	-0.586675	0
1626.08	-0.81627	-0.611379	0
1630.25	-0.825046	-0.627386	0
1634.42	-0.819424	-0.633346	0
1638.59	-0.802578	-0.628276	0
1642.76	-0.778392	-0.611917	0
1646.93	-0.750656	-0.5851	0
1651.1	-0.722351	-0.549854	0
1655.27	-0.695199	-0.509321	0
1659.44	-0.669551	-0.467335	0
1663.61	-0.644636	-0.427773	0
1667.78	-0.619038	-0.393849	0
1671.95	-0.591258	-0.367494	0
1676.12	-0.560204	-0.349022	0
1680.29	-0.525477	-0.337204	0
1684.46	-0.487418	-0.329645	0
1688.63	-0.446955	-0.323448	0
1692.8	-0.405319	-0.31594	0
1696.96	-0.363765	-0.30523	0
1701.13	-0.323329	-0.290538	0
1705.3	-0.284778	-0.27218	0
1709.47	-0.248594	-0.251276	0
1713.64	-0.215081	-0.229309	0
1717.81	-0.184465	-0.207675	0
1721.98	-0.156954	-0.187365	0
1726.15	-0.132748	-0.168842	0
1730.32	-0.111991	-0.152096	0
1734.49	-0.0947083	-0.136844	0
1738.66	-0.0807406	-0.122744	0
1742.83	-0.0697414	-0.109575	0
1747	-0.0612048	-0.0973037	0
1751.17	-0.0545452	-0.086055	0
1755.34	-0.0491901	-0.0760176	0
1759.51	-0.0446627	-0.0673334	0
1763.68	-0.0406338	-0.0600239	0
1767.85	-0.0369331	-0.053974	0
1772.01	-0.0335229	-0.0489703	0
1776.18	-0.0304462	-0.0447668	0
1780.35	-0.0277718	-0.0411524	0
1784.52	-0.0255445	-0.0379832	0
1788.69	-0.0237565	-0.0351863	0
1792.86	-0.0223427	-0.0327281	0
1797.03	-0.021195	-0.0305805	0
1801.2	-0.0201896	-0.0286928	0
1805.37	-0.0192167	-0.0269868	0
1809.54	-0.0182046	-0.0253745	0
1813.71	-0.0171309	-0.0237848	0
1817.88	-0.0160201	-0.0221868	0
1822.05	-0.0149288	-0.0205974	0
1826.22	-0.0139234	-0.019071	0
1830.39	-0.0130592	-0.0176754	0
1834.56	-0.0123647	-0.0164636	0
1838.73	-0.0118367	-0.015456	0
1842.9	-0.011446	-0.0146368	0
1847.06	-0.0111498	-0.0139652	0
1851.23	-0.0109058	-0.0133933	0
1855.4	-0.0106846	-0.0128849	0
1859.57	-0.010473	-0.0124214	0
1863.74	-0.010272	-0.0119972	0
1867.91	-0.010088	-0.0116053	0
1872.08	-0.00992558	-0.0112226	0
1876.25	-0.00978064	-0.0108025	0
1880.42	-0.00964153	-0.0102814	0
1884.59	-0.0094933	-0.00959702	0
1888.76	-0.00932577	-0.00871304	0
1892.93	-0.00913987	-0.00764015	0
1897.1	-0.00894986	-0.00644334	0
1901.27	-0.00878042	-0.0052326	0
1905.44	-0.00865862	-0.00413731	0
1909.61	-0.00860457	-0.00327379	0
1913.78	-0.00862414	-0.00271536	0
1917.95	-0.00870627	-0.0024772	0
1922.11	-0.00882669	-0.00251717	0
1926.28	-0.00895546	-0.00275335	0
1930.45	-0.00906844	-0.00309138	0
1934.62	-0.00915516	-0.00344808	0
1938.79	-0.00922297	-0.00376748	0
1942.96	-0.00929502	-0.0040227	0
1947.13	-0.0094027	-0.0042068	0
1951.3	-0.00957509	-0.00431941	0
1955.47	-0.00982855	-0.00435568	0
1959.64	-0.0101604	-0.0043035	0
1963.81	-0.0105476	-0.00415043	0
1967.98	-0.0109513	-0.00389511	0
1972.15	-0.0113257	-0.00355825	0
1976.32	-0.0116281	-0.0031855	0
1980.49	-0.0118282	-0.00284075	0
1984.66	-0.0119137	-0.00259023	0
1988.83	-0.0118915	-0.00248391	0
1993	-0.0117862	-0.00254128	0
1997.16	-0.0116344	-0.00274757	0
2001.33	-0.0114785	-0.00306035	0
2005.5	-0.0113613	-0.0034272	0
2009.67	-0.0113201	-0.00380395	0
2013.84	-0.0113813	-0.00416984	0
2018.01	-0.0115572	-0.0045318	0
2022.18	-0.0118429	-0.00491794	0
2026.35	-0.0122159	-0.00536181	0
2030.52	-0.0126389	-0.00588503	0
2034.69	-0.0130655	-0.00648323	0
2038.86	-0.0134493	-0.00712171	0
2043.03	-0.0137545	-0.00774209	0
2047.2	-0.0139647	-0.00827752	0
2051.37	-0.0140879	-0.00867185	0
2055.54	-0.0141549	-0.00889687	0
2059.71	-0.0142119	-0.00896192	0
2063.88	-0.0143079	-0.00891322	0
2068.05	-0.014481	-0.00882371	0
2072.21	-0.014748	-0.00877575	0
2076.38	-0.0150994	-0.00884153	0
2080.55	-0.0155028	-0.0090677	0
2084.72	-0.0159125	-0.00946605	0
2088.89	-0.0162817	-0.0100139	0
2093.06	-0.0165755	-0.0106632	0
2097.23	-0.0167778	-0.0113546	0
2101.4	-0.0168943	-0.0120331	0
2105.57	-0.0169473	-0.0126597	0
2109.74	-0.0169687	-0.013216	0
2113.91	-0.0169907	-0.013702	0
2118.08	-0.0170388	-0.0141268	0
2122.25	-0.017128	-0.0144975	0
2126.42	-0.0172626	-0.0148116	0
2130.59	-0.0174381	-0.0150538	0
2134.76	-0.0176439	-0.0152017	0
2138.93	-0.0178657	-0.0152359	0
2143.1	-0.0180879	-0.0151518	0
2147.26	-0.018295	-0.0149677	0
2151.43	-0.0184731	-0.014724	0
2155.6	-0.0186129	-0.0144756	0
2159.77	-0.0187122	-0.0142749	0
2163.94	-0.0187767	-0.0141555	0
2168.11	-0.0188198	-0.0141192	0
2172.28	-0.0188597	-0.0141341	0
2176.45	-0.0189134	-0.0141435	0
2180.62	-0.0189918	-0.014084	0
2184.79	-0.0190945	-0.0139081	0
2188.96	-0.0192091	-0.0136018	0
2193.13	-0.0193134	-0.0131934	0
2197.3	-0.0193818	-0.0127485	0
2201.47	-0.019392	-0.0123541	0
2205.64	-0.0193315	-0.0120953	0
2209.81	-0.0192007	-0.0120334	0
2213.98	-0.0190121	-0.0121911	0
2218.15	-0.0187867	-0.0125491	0
2222.31	-0.0185487	-0.013055	0
2226.48	-0.0183194	-0.0136389	0
2230.65	-0.0181155	-0.0142331	0
2234.82	-0.0179473	-0.0147859	0
2238.99	-0.0178196	-0.0152681	0
2243.16	-0.0177339	-0.0156711	0
2247.33	-0.0176886	-0.0159987	0
2251.5	-0.0176794	-0.0162564	0
2255.67	-0.0176987	-0.016445	0
2259.84	-0.0177349	-0.0165593	0
2264.01	-0.0177732	-0.016593	0
2268.18	-0.0177974	-0.016547	0
2272.35	-0.0177937	-0.0164369	0
2276.52	-0.0177535	-0.0162953	0
2280.69	-0.0176763	-0.0161673	0
2284.86	-0.0175691	-0.0161005	0
2289.03	-0.0174451	-0.0161317	0
2293.2	-0.0173189	-0.0162758	0
2297.36	-0.0172035	-0.0165218	0
2301.53	-0.0171059	-0.0168351	0
2305.7	-0.0170276	-0.0171693	0
2309.87	-0.0169646	-0.0174797	0
2314.04	-0.0169098	-0.0177347	0
2318.21	-0.0168553	-0.0179232	0
2322.38	-0.0167943	-0.0180528	0
2326.55	-0.0167214	-0.0181421	0
2330.72	-0.0166327	-0.0182098	0
2334.89	-0.0165242	-0.0182656	0
2339.06	-0.0163923	-0.0183052	0
2343.23	-0.016233	-0.018313	0
2347.4	-0.0160436	-0.0182689	0
2351.57	-0.0158229	-0.0181581	0
2355.74	-0.0155726	-0.0179778	0
2359.91	-0.015297	-0.0177402	0
2364.08	-0.0150016	-0.0174699	0
2368.25	-0.0146924	-0.0171967	0
2372.41	-0.014375	-0.0169484	0
2376.58	-0.0140532	-0.0167437	0
2380.75	-0.0137315	-0.0165908	0
2384.92	-0.0134153	-0.0164885	0
2389.09	-0.0131121	-0.0164297	0
2393.26	-0.0128317	-0.0164058	0
2397.43	-0.0125852	-0.0164094	0
2401.6	-0.0123824	-0.0164348	0
2405.77	-0.0122288	-0.0164771	0
2409.94	-0.0121239	-0.0165304	0
2414.11	-0.0120597	-0.0165875	0
2418.28	-0.0120219	-0.0166413	0
2422.45	-0.0119929	-0.0166862	0
2426.62	-0.0119556	-0.0167202	0
2430.79	-0.011897	-0.0167455	0
2434.96	-0.0118108	-0.0167672	0
2439.13	-0.011698	-0.0167912	0
2443.3	-0.0115659	-0.0168213	0
2447.46	-0.0114258	-0.0168584	0
2451.63	-0.0112893	-0.016901	0
2455.8	-0.0111675	-0.0169484	0
2459.97	-0.0110685	-0.0170034	0
2464.14	-0.0109975	-0.0170733	0
2468.31	-0.0109569	-0.0171683	0
2472.48	-0.010947	-0.0172973	0
2476.65	-0.0109666	-0.0174618	0
2480.82	-0.011013	-0.017651	0
2484.99	-0.0110826	-0.0178412	0
2489.16	-0.0111702	-0.0179996	0
2493.33	-0.0112704	-0.0180932	0
2497.5	-0.0113768	-0.0180992	0
2501.67	-0.0114839	-0.0180149	0
2505.84	-0.0115864	-0.0178616	0
2510.01	-0.0116797	-0.017682	0
2514.18	-0.0117596	-0.0175299	0
2518.35	-0.0118223	-0.0174568	0
2522.52	-0.0118647	-0.0174973	0
2526.68	-0.0118852	-0.0176597	0
2530.85	-0.0118839	-0.0179229	0
2535.02	-0.0118649	-0.0182433	0
2539.19	-0.0118355	-0.0185656	0
2543.36	-0.0118061	-0.0188371	0
2547.53	-0.0117884	-0.0190202	0
2551.7	-0.0117936	-0.0190995	0
2555.87	-0.0118303	-0.0190813	0
2560.04	-0.0119033	-0.0189886	0
2564.21	-0.0120133	-0.0188517	0
2568.38	-0.0121583	-0.0186993	0
2572.55	-0.0123349	-0.0185525	0
2576.72	-0.0125397	-0.0184225	0
2580.89	-0.0127702	-0.0183126	0
2585.06	-0.0130242	-0.0182227	0
2589.23	-0.0132992	-0.0181528	0
2593.4	-0.0135907	-0.0181056	0
2597.57	-0.0138915	-0.0180865	0
2601.73	-0.0141919	-0.0181016	0
2605.9	-0.0144801	-0.0181544	0
2610.07	-0.014746	-0.018246	0
2614.24	-0.0149829	-0.0183738	0
2618.41	-0.0151907	-0.0185344	0
2622.58	-0.0153764	-0.0187244	0
2626.75	-0.015555	-0.0189417	0
2630.92	-0.0157464	-0.0191846	0
2635.09	-0.0159719	-0.019449	0
2639.26	-0.0162499	-0.0197232	0
2643.43	-0.0165918	-0.0199881	0
2647.6	-0.017	-0.020216	0
2651.77	-0.017468	-0.0203789	0
2655.94	-0.0179841	-0.0204551	0
2660.11	-0.0185358	-0.0204411	0
2664.28	-0.0191146	-0.0203565	0
2668.45	-0.0197187	-0.0202469	0
2672.62	-0.020352	-0.0201769	0
2676.78	-0.0210197	-0.0202172	0
2680.95	-0.0217199	-0.0204281	0
2685.12	-0.0224396	-0.0208444	0
2689.29	-0.0231509	-0.0214657	0
2693.46	-0.0238137	-0.0222567	0
2697.63	-0.0243863	-0.0231549	0
2701.8	-0.0248356	-0.0240854	0
2705.97	-0.0251509	-0.0249799	0
2710.14	-0.0253495	-0.0257887	0
2714.31	-0.0254756	-0.0264897	0
2718.48	-0.0255915	-0.0270859	0
2722.65	-0.0257633	-0.0275994	0
2726.82	-0.0260452	-0.0280599	0
2730.99	-0.0264706	-0.0284956	0
2735.16	-0.0270505	-0.0289279	0
2739.33	-0.0277775	-0.0293712	0
2743.5	-0.0286372	-0.0298362	0
2747.67	-0.0296171	-0.0303338	0
2751.83	-0.0307115	-0.0308766	0
2756	-0.0319164	-0.0314765	0
2760.17	-0.0332242	-0.0321404	0
2764.34	-0.0346116	-0.0328645	0
2768.51	-0.0360329	-0.0336301	0
2772.68	-0.0374242	-0.0344079	0
2776.85	-0.0387131	-0.0351638	0
2781.02	-0.0398378	-0.035871	0
2785.19	-0.0407648	-0.0365198	0
2789.36	-0.0415023	-0.0371221	0
2793.53	-0.0421018	-0.0377106	0
2797.7	-0.0426498	-0.0383285	0
2801.87	-0.04325	-0.0390164	0
2806.04	-0.0440036	-0.0397987	0
2810.21	-0.0449918	-0.0406774	0
2814.38	-0.0462654	-0.0416314	0
2818.55	-0.0478427	-0.0426266	0
2822.72	-0.0497125	-0.0436299	0
2826.88	-0.0518406	-0.0446229	0
2831.05	-0.0541706	-0.0456081	0
2835.22	-0.0566298	-0.046613	0
2839.39	-0.0591251	-0.0476762	0
2843.56	-0.0615461	-0.0488326	0
2847.73	-0.0637708	-0.0500954	0
2851.9	-0.0656788	-0.0514452	0
2856.07	-0.0671722	-0.0528275	0
2860.24	-0.0681967	-0.0541628	0
2864.41	-0.0687608	-0.0553665	0
2868.58	-0.0689449	-0.0563722	0
2872.75	-0.0688965	-0.0571532	0
2876.92	-0.0688108	-0.057733	0
2881.09	-0.0689004	-0.0581843	0
2885.26	-0.0693568	-0.0586134	0
2889.43	-0.0703152	-0.059139	0
2893.6	-0.0718284	-0.0598661	0
2897.77	-0.0738555	-0.0608681	0
2901.93	-0.076271	-0.0621789	0
2906.1	-0.0788838	-0.0637908	0
2910.27	-0.0814851	-0.0656703	0
2914.44	-0.0838867	-0.0677645	0
2918.61	-0.0859627	-0.0700084	0
2922.78	-0.0876754	-0.0723269	0
2926.95	-0.0890803	-0.074629	0
2931.12	-0.0903066	-0.076806	0
2935.29	-0.0915177	-0.0787357	0
2939.46	-0.0928621	-0.0802988	0
2943.63	-0.0944268	-0.081406	0
2947.8	-0.0962107	-0.0820285	0
2951.97	-0.0981241	-0.0822228	0
2956.14	-0.100021	-0.082137	0
2960.31	-0.101751	-0.0819934	0
2964.48	-0.103221	-0.082051	0
2968.65	-0.104438	-0.0825528	0
2972.82	-0.105532	-0.0836742	0
2976.98	-0.106727	-0.0854937	0
2981.15	-0.108284	-0.0879737	0
2985.32	-0.110437	-0.0909928	0
2989.49	-0.113311	-0.0943686	0
2993.66	-0.116884	-0.0979136	0
2997.83	-0.120987	-0.101467	0
3002	-0.125338	-0.104927	0
3006.17	-0.129626	-0.108254	0
3010.34	-0.133581	-0.111456	0
3014.51	-0.137043	-0.114574	0
3018.68	-0.139991	-0.117658	0
3022.85	-0.142529	-0.120745	0
3027.02	-0.144838	-0.123848	0
3031.19	-0.147123	-0.12696	0
3035.36	-0.149544	-0.13006	0
3039.53	-0.152199	-0.133129	0
3043.7	-0.155117	-0.136176	0
3047.87	-0.158286	-0.139257	0
3052.03	-0.161696	-0.142492	0
3056.2	-0.165356	-0.146046	0
3060.37	-0.169319	-0.150119	0
3064.54	-0.173649	-0.154887	0
3068.71	-0.178387	-0.160449	0
3072.88	-0.18351	-0.166771	0
3077.05	-0.188905	-0.173657	0
3081.22	-0.194369	-0.180769	0
3085.39	-0.199657	-0.187675	0
3089.56	-0.204533	-0.193951	0
3093.73	-0.208842	-0.199282	0
3097.9	-0.212557	-0.203546	0
3102.07	-0.215794	-0.206861	0
3106.24	-0.218794	-0.209556	0
3110.41	-0.221856	-0.212096	0
3114.58	-0.225268	-0.214955	0
3118.75	-0.22924	-0.218502	0
3122.92	-0.233861	-0.222898	0
3127.08	-0.239099	-0.228074	0
3131.25	-0.244809	-0.23374	0
3135.42	-0.250811	-0.239521	0
3139.59	-0.256926	-0.245052	0
3143.76	-0.263027	-0.250127	0
3147.93	-0.26906	-0.254778	0
3152.1	-0.275049	-0.259303	0
3156.27	-0.281074	-0.264212	0
3160.44	-0.287254	-0.270116	0
3164.61	-0.293713	-0.277567	0
3168.78	-0.300558	-0.286897	0
3172.95	-0.307863	-0.298095	0
3177.12	-0.315659	-0.310752	0
3181.29	-0.323913	-0.324083	0
3185.46	-0.332535	-0.337031	0
3189.63	-0.341372	-0.34843	0
3193.8	-0.350231	-0.357197	0
3197.97	-0.358898	-0.362515	0
3202.13	-0.367191	-0.363981	0
3206.3	-0.374955	-0.361647	0
3210.47	-0.382144	-0.356071	0
3214.64	-0.388795	-0.348207	0
3218.81	-0.39503	-0.339272	0
3222.98	-0.401019	-0.33057	0
3227.15	-0.406948	-0.323292	0
3231.32	-0.412981	-0.318335	0
3235.49	-0.419227	-0.31617	0
3239.66	-0.425727	-0.316794	0
3243.83	-0.432447	-0.319765	0
3248	-0.439284	-0.324348	0
3252.17	-0.446078	-0.329721	0
3256.34	-0.452633	-0.335186	0
3260.51	-0.458744	-0.340347	0
3264.68	-0.464231	-0.34517	0
3268.85	-0.468972	-0.349908	0
3273.02	-0.472937	-0.354911	0
3277.18	-0.476201	-0.360388	0
3281.35	-0.478879	-0.366163	0
3285.52	-0.48114	-0.37164	0
3289.69	-0.48309	-0.375863	0
3293.86	-0.48473	-0.377779	0
3298.03	-0.485919	-0.376618	0
3302.2	-0.48641	-0.372188	0
3306.37	-0.485931	-0.365058	0
3310.54	-0.484303	-0.356537	0
3314.71	-0.481549	-0.348329	0
3318.88	-0.477952	-0.342117	0
3323.05	-0.474026	-0.339085	0
3327.22	-0.470406	-0.339581	0
3331.39	-0.467669	-0.343024	0
3335.56	-0.466168	-0.348073	0
3339.73	-0.465913	-0.35307	0
3343.9	-0.466565	-0.356472	0
3348.07	-0.467542	-0.357285	0
3352.23	-0.468221	-0.355274	0
3356.4	-0.4681	-0.350911	0
3360.57	-0.467019	-0.345173	0
3364.74	-0.46515	-0.33916	0
3368.91	-0.462917	-0.333798	0
3373.08	-0.460798	-0.329594	0
3377.25	-0.45909	-0.326638	0
3381.42	-0.457733	-0.324698	0
3385.59	-0.456239	-0.323387	0
3389.76	-0.453774	-0.322331	0
3393.93	-0.449365	-0.321255	0
3398.1	-0.442172	-0.319943	0
3402.27	-0.431735	-0.318142	0
3406.44	-0.418123	-0.315423	0
3410.61	-0.401924	-0.311156	0
3414.78	-0.384096	-0.304533	0
3418.95	-0.365711	-0.294745	0
3423.12	-0.347685	-0.28119	0
3427.28	-0.330566	-0.263704	0
3431.45	-0.31441	-0.242656	0
3435.62	-0.298896	-0.219011	0
3439.79	-0.283456	-0.194145	0
3443.96	-0.267517	-0.169603	0
3448.13	-0.250706	-0.14681	0
3452.3	-0.232977	-0.126816	0
3456.47	-0.214592	-0.110136	0
3460.64	-0.196013	-0.0967308	0
3464.81	-0.177709	-0.0861368	0
3468.98	-0.159978	-0.0776483	0
3473.15	-0.142832	-0.0705662	0
3477.32	-0.126006	-0.0643672	0
3481.49	-0.109055	-0.0587849	0
3485.66	-0.0915348	-0.0537928	0
3489.83	-0.0731668	-0.0494767	0
3494	-0.0539472	-0.0458915	0
3498.17	-0.0341488	-0.042932	0
3502.33	-0.0142277	-0.0402931	0
3506.5	0.0053272	-0.0375094	0
3510.67	0.0241233	-0.0341172	0
3514.84	0.0419369	-0.0297964	0
3519.01	0.0586831	-0.0245198	0
3523.18	0.0743117	-0.0186077	0
3527.35	0.08868	-0.0126498	0
3531.52	0.101473	-0.00736673	0
3535.69	0.112222	-0.00340457	0
3539.86	0.120425	-0.00118115	0
3544.03	0.125743	-0.000784511	0
3548.2	0.12817	-0.002016	0
3552.37	0.128119	-0.00448296	0
3556.54	0.126343	-0.00778245	0
3560.71	0.123719	-0.0116289	0
3564.88	0.12094	-0.015951	0
3569.05	0.118229	-0.0208836	0
3573.22	0.115183	-0.0266957	0
3577.38	0.110824	-0.0336923	0
3581.55	0.103829	-0.0421119	0
3585.72	0.0929445	-0.0520865	0
3589.89	0.0773695	-0.063648	0
3594.06	0.0570486	-0.0767555	0
3598.23	0.0327513	-0.0913377	0
3602.4	0.00592057	-0.107306	0
3606.57	-0.0216675	-0.124526	0
3610.74	-0.0483188	-0.142775	0
3614.91	-0.0727935	-0.1617	0
3619.08	-0.094527	-0.180804	0
3623.25	-0.113656	-0.199483	0
3627.42	-0.130861	-0.217104	0
3631.59	-0.147101	-0.233106	0
3635.76	-0.163323	-0.247067	0
3639.93	-0.180241	-0.258763	0
3644.1	-0.198227	-0.268188	0
3648.27	-0.217323	-0.27555	0
3652.43	-0.237351	-0.281283	0
3656.6	-0.258012	-0.28602	0
3660.77	-0.279063	-0.29071	0
3664.94	-0.300357	-0.296563	0
3669.11	-0.321861	-0.305033	0
3673.28	-0.343624	-0.317654	0
3677.45	-0.36571	-0.335799	0
3681.62	-0.388123	-0.360364	0
3685.79	-0.410746	-0.391455	0
3689.96	-0.433286	-0.428176	0
3694.13	-0.455247	-0.468595	0
3698.3	-0.475926	-0.50992	0
3702.47	-0.494427	-0.548855	0
3706.64	-0.509717	-0.582082	0
3710.81	-0.520704	-0.606743	0
3714.98	-0.526348	-0.620816	0
3719.15	-0.525782	-0.623319	0
3723.32	-0.51843	-0.614298	0
3727.48	-0.50413	-0.59471	0
3731.65	-0.483048	-0.565983	0
3735.82	-0.455862	-0.529969	0
3739.99	-0.423577	-0.488553	0
3744.16	-0.387458	-0.443543	0
3748.33	-0.348913	-0.396612	0
3752.5	-0.309371	-0.349284	0
3756.67	-0.270178	-0.302941	0
3760.84	-0.232517	-0.258812	0
3765.01	-0.197346	-0.217932	0
3769.18	-0.16537	-0.181086	0
3773.35	-0.137033	-0.148757	0
3777.52	-0.112523	-0.121101	0
3781.69	-0.0918032	-0.0979709	0
3785.86	-0.0746504	-0.07898	0
3790.03	-0.0607027	-0.0635936	0
3794.2	-0.0495162	-0.0512275	0
3798.37	-0.0406184	-0.0413254	0
3802.54	-0.0335537	-0.0334089	0
3806.7	-0.0279212	-0.0270967	0
3810.87	-0.0233818	-0.0220824	0
3815.04	-0.0196824	-0.0181313	0
3819.21	-0.016636	-0.015045	0
3823.38	-0.0141115	-0.0126488	0
3827.55	-0.012017	-0.0107868	0
3831.72	-0.0102846	-0.00932253	0
3835.89	-0.00885843	-0.00814328	0
3840.06	-0.0076881	-0.00716269	0
3844.23	-0.00672557	-0.00631981	0
3848.4	-0.00592537	-0.00557519	0
3852.57	-0.00524665	-0.00490525	0
3856.74	-0.00465528	-0.00429674	0
3860.91	-0.00412542	-0.00374267	0
3865.08	-0.00363987	-0.00323947	0
3869.25	-0.00318903	-0.00278539	0
3873.42	-0.00276905	-0.00237931	0
3877.59	-0.00237954	-0.00201964	0
3881.75	-0.00202176	-0.00170403	0
3885.92	-0.00169469	-0.00142693	0
3890.09	-0.00139775	-0.00118285	0
3894.26	-0.00112836	-0.000964956	0
3898.43	-0.000883082	-0.000766586	0
3902.6	-0.000658295	-0.000581981	0
3906.77	-0.000450795	-0.000406737	0
3910.94	-0.000258026	-0.000237834	0
3915.11	-7.80151e-05	-7.34485e-05	0
3919.28	9.08737e-05	8.72473e-05	0
3923.45	0.000250192	0.000244192	0
3927.62	0.000401526	0.000396496	0
3931.79	0.000546463	0.000542585	0
3935.96	0.000686461	0.00068054	0
3940.13	0.000822718	0.000808668	0
3944.3	0.000956125	0.000926124	0
3948.47	0.00108729	0.00103342	0
3952.64	0.00121658	0.00113253	0
3956.8	0.00134388	0.00122635	0
3960.97	0.00146975	0.00131916	0
3965.14	0.00159344	0.0014141	0
3969.31	0.0017141	0.00151359	0
3973.48	0.00183043	0.00161853	0
3977.65	0.00194091	0.00172819	0
3981.82	0.0020441	0.00184046	0
3985.99	0.00213903	0.00195231	0
3990.16	0.00222548	0.0020604	0
3994.33	0.0023041	0.00216188	0
3998.5	0.00237627	0.00225488	0

## Sheet: Fig_2e
IR frequency [cm-1]	Graphene/water [arb. units]	Baseline [arb. units]
0	0	0
4.16945	0.000162895	0
8.33889	0.000358958	0
12.5083	0.000613433	0
16.6778	0.000934825	0
20.8472	0.00131694	0
25.0167	0.00174644	0
29.1861	0.00221197	0
33.3556	0.00271008	0
37.525	0.00324514	0
41.6945	0.00382347	0
45.8639	0.00444486	0
50.0334	0.00509671	0
54.2028	0.00575466	0
58.3723	0.00639096	0
62.5417	0.00698822	0
66.7111	0.00755236	0
70.8806	0.00811856	0
75.05	0.00874583	0
79.2195	0.00950025	0
83.3889	0.0104311	0
87.5584	0.0115489	0
91.7278	0.0128132	0
95.8973	0.0141366	0
100.067	0.0154054	0
104.236	0.0165125	0
108.406	0.0173912	0
112.575	0.0180414	0
116.745	0.0185368	0
120.914	0.0190113	0
125.083	0.0196265	0
129.253	0.0205293	0
133.422	0.0218101	0
137.592	0.0234746	0
141.761	0.0254367	0
145.931	0.0275339	0
150.1	0.0295635	0
154.27	0.0313287	0
158.439	0.032684	0
162.608	0.0335674	0
166.778	0.0340127	0
170.947	0.0341372	0
175.117	0.0341094	0
179.286	0.0341052	0
183.456	0.0342622	0
187.625	0.0346487	0
191.795	0.0352513	0
195.964	0.035986	0
200.133	0.0367309	0
204.303	0.0373703	0
208.472	0.037835	0
212.642	0.0381328	0
216.811	0.0383549	0
220.981	0.0386563	0
225.15	0.0392219	0
229.32	0.040219	0
233.489	0.0417571	0
237.658	0.0438637	0
241.828	0.0464808	0
245.997	0.0494855	0
250.167	0.0527233	0
254.336	0.0560462	0
258.506	0.0593424	0
262.675	0.0625495	0
266.845	0.06565	0
271.014	0.0686567	0
275.183	0.0715896	0
279.353	0.074464	0
283.522	0.0772899	0
287.692	0.080081	0
291.861	0.0828769	0
296.031	0.0857536	0
300.2	0.0888262	0
304.37	0.0922264	0
308.539	0.096068	0
312.708	0.100403	0
316.878	0.105186	0
321.047	0.110267	0
325.217	0.11541	0
329.386	0.120342	0
333.556	0.124823	0
337.725	0.128703	0
341.895	0.131959	0
346.064	0.134701	0
350.233	0.137126	0
354.403	0.139457	0
358.572	0.141866	0
362.742	0.14442	0
366.911	0.147054	0
371.081	0.149587	0
375.25	0.151775	0
379.42	0.153379	0
383.589	0.154239	0
387.759	0.154327	0
391.928	0.153769	0
396.097	0.15283	0
400.267	0.151865	0
404.436	0.151253	0
408.606	0.151313	0
412.775	0.152248	0
416.945	0.154088	0
421.114	0.156692	0
425.284	0.159777	0
429.453	0.16299	0
433.622	0.16599	0
437.792	0.168538	0
441.961	0.17055	0
446.131	0.172102	0
450.3	0.173373	0
454.47	0.174551	0
458.639	0.175722	0
462.809	0.176792	0
466.978	0.177464	0
471.147	0.177316	0
475.317	0.175934	0
479.486	0.173081	0
483.656	0.168839	0
487.825	0.163666	0
491.995	0.158331	0
496.164	0.153749	0
500.334	0.150742	0
504.503	0.149812	0
508.672	0.150986	0
512.842	0.1538	0
517.011	0.157422	0
521.181	0.16086	0
525.35	0.163234	0
529.52	0.163966	0
533.689	0.162903	0
537.859	0.160281	0
542.028	0.156616	0
546.197	0.152516	0
550.367	0.148524	0
554.536	0.145005	0
558.706	0.142118	0
562.875	0.139866	0
567.045	0.138161	0
571.214	0.136899	0
575.384	0.136001	0
579.553	0.135412	0
583.722	0.135074	0
587.892	0.134898	0
592.061	0.134751	0
596.231	0.134471	0
600.4	0.133903	0
604.57	0.132932	0
608.739	0.131519	0
612.909	0.129693	0
617.078	0.127541	0
621.247	0.125169	0
625.417	0.12269	0
629.586	0.120211	0
633.756	0.117833	0
637.925	0.115666	0
642.095	0.113821	0
646.264	0.112396	0
650.434	0.11144	0
654.603	0.110918	0
658.773	0.110695	0
662.942	0.110552	0
667.111	0.110229	0
671.281	0.109498	0
675.45	0.108232	0
679.62	0.106441	0
683.789	0.104276	0
687.959	0.101971	0
692.128	0.0997662	0
696.298	0.0978199	0
700.467	0.096151	0
704.636	0.0946229	0
708.806	0.0929818	0
712.975	0.0909358	0
717.145	0.0882461	0
721.314	0.0848073	0
725.484	0.0806873	0
729.653	0.0761198	0
733.823	0.0714489	0
737.992	0.0670455	0
742.161	0.063216	0
746.331	0.0601315	0
750.5	0.0577956	0
754.67	0.0560542	0
758.839	0.0546506	0
763.009	0.0533	0
767.178	0.0517697	0
771.348	0.0499339	0
775.517	0.0477927	0
779.686	0.0454475	0
783.856	0.0430444	0
788.025	0.0407078	0
792.195	0.0384864	0
796.364	0.0363358	0
800.534	0.0341419	0
804.703	0.0317767	0
808.873	0.0291619	0
813.042	0.0263114	0
817.211	0.0233313	0
821.381	0.0203715	0
825.55	0.0175488	0
829.72	0.0148703	0
833.889	0.0122005	0
838.059	0.00929118	0
842.228	0.0058788	0
846.398	0.0018181	0
850.567	-0.00279682	0
854.736	-0.00757673	0
858.906	-0.0118815	0
863.075	-0.014966	0
867.245	-0.0161893	0
871.414	-0.0152229	0
875.584	-0.012185	0
879.753	-0.00765029	0
883.923	-0.00252381	0
888.092	0.00218732	0
892.262	0.00563233	0
896.431	0.00732375	0
900.6	0.00722762	0
904.77	0.0057127	0
908.939	0.00338272	0
913.109	0.000855326	0
917.278	-0.0014333	0
921.448	-0.00333286	0
925.617	-0.00496398	0
929.787	-0.00660105	0
933.956	-0.00850704	0
938.125	-0.0107888	0
942.295	-0.0133286	0
946.464	-0.0158141	0
950.634	-0.0178497	0
954.803	-0.0190977	0
958.973	-0.0193925	0
963.142	-0.0187832	0
967.312	-0.0174907	0
971.481	-0.0158051	0
975.65	-0.0139687	0
979.82	-0.0120972	0
983.989	-0.0101713	0
988.159	-0.00809734	0
992.328	-0.00581009	0
996.498	-0.00336537	0
1000.67	-0.000980097	0
1004.84	0.00100414	0
1009.01	0.00222308	0
1013.18	0.00241867	0
1017.34	0.00154341	0
1021.51	-0.000202949	0
1025.68	-0.0024211	0
1029.85	-0.00462832	0
1034.02	-0.00639986	0
1038.19	-0.00748314	0
1042.36	-0.00784308	0
1046.53	-0.00762503	0
1050.7	-0.00705236	0
1054.87	-0.00630234	0
1059.04	-0.00541086	0
1063.21	-0.0042442	0
1067.38	-0.00254982	0
1071.55	-6.76439e-05	0
1075.72	0.00334064	0
1079.89	0.00759337	0
1084.06	0.0123603	0
1088.23	0.0171162	0
1092.39	0.0212628	0
1096.56	0.024276	0
1100.73	0.0258386	0
1104.9	0.0259088	0
1109.07	0.0247141	0
1113.24	0.0226715	0
1117.41	0.0202681	0
1121.58	0.0179388	0
1125.75	0.0159812	0
1129.92	0.0145278	0
1134.09	0.0135752	0
1138.26	0.0130511	0
1142.43	0.0128857	0
1146.6	0.013059	0
1150.77	0.013604	0
1154.94	0.0145676	0
1159.11	0.0159478	0
1163.28	0.0176369	0
1167.44	0.0193983	0
1171.61	0.0208936	0
1175.78	0.0217592	0
1179.95	0.021707	0
1184.12	0.0206205	0
1188.29	0.0186105	0
1192.46	0.0160098	0
1196.63	0.0133071	0
1200.8	0.0110341	0
1204.97	0.00964358	0
1209.14	0.00940973	0
1213.31	0.0103792	0
1217.48	0.0123835	0
1221.65	0.0151017	0
1225.82	0.018151	0
1229.99	0.0211767	0
1234.16	0.0239145	0
1238.33	0.026216	0
1242.49	0.0280376	0
1246.66	0.0294049	0
1250.83	0.0303759	0
1255	0.0310109	0
1259.17	0.0313622	0
1263.34	0.0314768	0
1267.51	0.0314059	0
1271.68	0.0312082	0
1275.85	0.0309416	0
1280.02	0.0306442	0
1284.19	0.0303118	0
1288.36	0.0298857	0
1292.53	0.0292594	0
1296.7	0.0283084	0
1300.87	0.0269374	0
1305.04	0.0251309	0
1309.21	0.0229892	0
1313.38	0.0207332	0
1317.55	0.0186731	0
1321.71	0.0171432	0
1325.88	0.0164197	0
1330.05	0.0166471	0
1334.22	0.0177906	0
1338.39	0.0196352	0
1342.56	0.0218303	0
1346.73	0.0239707	0
1350.9	0.0256908	0
1355.07	0.0267491	0
1359.24	0.0270789	0
1363.41	0.0267954	0
1367.58	0.0261613	0
1371.75	0.02552	0
1375.92	0.0252182	0
1380.09	0.0255339	0
1384.26	0.0266242	0
1388.43	0.0285004	0
1392.6	0.0310276	0
1396.76	0.0339472	0
1400.93	0.0369111	0
1405.1	0.0395313	0
1409.27	0.0414315	0
1413.44	0.0423033	0
1417.61	0.0419614	0
1421.78	0.0403893	0
1425.95	0.0377658	0
1430.12	0.034465	0
1434.29	0.031019	0
1438.46	0.0280453	0
1442.63	0.0261463	0
1446.8	0.0257953	0
1450.97	0.0272316	0
1455.14	0.0303879	0
1459.31	0.0348707	0
1463.48	0.0400046	0
1467.65	0.0449385	0
1471.81	0.0488018	0
1475.98	0.0508724	0
1480.15	0.0507312	0
1484.32	0.0483584	0
1488.49	0.0441447	0
1492.66	0.0388148	0
1496.83	0.0332763	0
1501	0.028423	0
1505.17	0.0249503	0
1509.34	0.0232186	0
1513.51	0.0232059	0
1517.68	0.0245541	0
1521.85	0.0266959	0
1526.02	0.029024	0
1530.19	0.0310557	0
1534.36	0.032551	0
1538.53	0.0335545	0
1542.7	0.034351	0
1546.86	0.0353548	0
1551.03	0.0369545	0
1555.2	0.0393616	0
1559.37	0.0424928	0
1563.54	0.045931	0
1567.71	0.0489749	0
1571.88	0.0507872	0
1576.05	0.0506166	0
1580.22	0.0480501	0
1584.39	0.0432347	0
1588.56	0.037005	0
1592.73	0.0308577	0
1596.9	0.0267604	0
1601.07	0.0268196	0
1605.24	0.0328813	0
1609.41	0.0461693	0
1613.58	0.0670667	0
1617.75	0.0951007	0
1621.91	0.129141	0
1626.08	0.167724	0
1630.25	0.209414	0
1634.42	0.253037	0
1638.59	0.297708	0
1642.76	0.342655	0
1646.93	0.386887	0
1651.1	0.428872	0
1655.27	0.466377	0
1659.44	0.496586	0
1663.61	0.516499	0
1667.78	0.523561	0
1671.95	0.516294	0
1676.12	0.494779	0
1680.29	0.460791	0
1684.46	0.417542	0
1688.63	0.36911	0
1692.8	0.319657	0
1696.96	0.272736	0
1701.13	0.230753	0
1705.3	0.194842	0
1709.47	0.164991	0
1713.64	0.140436	0
1717.81	0.120126	0
1721.98	0.103105	0
1726.15	0.0887244	0
1730.32	0.0766729	0
1734.49	0.0668449	0
1738.66	0.0591674	0
1742.83	0.0534526	0
1747	0.0493465	0
1751.17	0.0463727	0
1755.34	0.0440394	0
1759.51	0.0419547	0
1763.68	0.039898	0
1767.85	0.0378243	0
1772.01	0.035809	0
1776.18	0.0339615	0
1780.35	0.0323523	0
1784.52	0.0309739	0
1788.69	0.0297492	0
1792.86	0.0285739	0
1797.03	0.0273663	0
1801.2	0.0261029	0
1805.37	0.0248233	0
1809.54	0.0236064	0
1813.71	0.0225309	0
1817.88	0.0216414	0
1822.05	0.0209311	0
1826.22	0.0203486	0
1830.39	0.019823	0
1834.56	0.0192947	0
1838.73	0.0187373	0
1842.9	0.0181637	0
1847.06	0.0176147	0
1851.23	0.017137	0
1855.4	0.0167637	0
1859.57	0.0165027	0
1863.74	0.0163393	0
1867.91	0.0162504	0
1872.08	0.016222	0
1876.25	0.0162607	0
1880.42	0.0163949	0
1884.59	0.0166619	0
1888.76	0.0170879	0
1892.93	0.0176687	0
1897.1	0.0183592	0
1901.27	0.0190767	0
1905.44	0.0197184	0
1909.61	0.0201866	0
1913.78	0.0204139	0
1917.95	0.020378	0
1922.11	0.0201044	0
1926.28	0.0196544	0
1930.45	0.0191062	0
1934.62	0.0185348	0
1938.79	0.0179979	0
1942.96	0.0175319	0
1947.13	0.0171562	0
1951.3	0.016881	0
1955.47	0.0167146	0
1959.64	0.016664	0
1963.81	0.0167306	0
1967.98	0.0169015	0
1972.15	0.0171442	0
1976.32	0.0174062	0
1980.49	0.0176246	0
1984.66	0.0177399	0
1988.83	0.0177127	0
1993	0.017534	0
1997.16	0.0172266	0
2001.33	0.0168358	0
2005.5	0.0164143	0
2009.67	0.0160046	0
2013.84	0.015627	0
2018.01	0.0152767	0
2022.18	0.0149309	0
2026.35	0.0145624	0
2030.52	0.0141548	0
2034.69	0.0137132	0
2038.86	0.0132661	0
2043.03	0.0128595	0
2047.2	0.0125432	0
2051.37	0.0123554	0
2055.54	0.0123094	0
2059.71	0.0123872	0
2063.88	0.0125411	0
2068.05	0.0127031	0
2072.21	0.0128003	0
2076.38	0.0127708	0
2080.55	0.0125784	0
2084.72	0.0122199	0
2088.89	0.0117253	0
2093.06	0.0111491	0
2097.23	0.0105563	0
2101.4	0.0100055	0
2105.57	0.00953567	0
2109.74	0.00915889	0
2113.91	0.00886206	0
2118.08	0.00861659	0
2122.25	0.0083925	0
2126.42	0.00817171	0
2130.59	0.0079557	0
2134.76	0.00776461	0
2138.93	0.00762808	0
2143.1	0.00757165	0
2147.26	0.00760422	0
2151.43	0.00771148	0
2155.6	0.00785957	0
2159.77	0.00800629	0
2163.94	0.00811698	0
2168.11	0.00817844	0
2172.28	0.00820489	0
2176.45	0.00823347	0
2180.62	0.00831003	0
2184.79	0.00847019	0
2188.96	0.00872265	0
2193.13	0.00904074	0
2197.3	0.00936608	0
2201.47	0.00962293	0
2205.64	0.00973932	0
2209.81	0.00966731	0
2213.98	0.00939644	0
2218.15	0.00895588	0
2222.31	0.00840547	0
2226.48	0.00781832	0
2230.65	0.00726267	0
2234.82	0.0067865	0
2238.99	0.00641099	0
2243.16	0.00613276	0
2247.33	0.00593288	0
2251.5	0.00578836	0
2255.67	0.00568137	0
2259.84	0.00560313	0
2264.01	0.00555171	0
2268.18	0.00552581	0
2272.35	0.00551794	0
2276.52	0.00551056	0
2280.69	0.00547743	0
2284.86	0.00538995	0
2289.03	0.00522611	0
2293.2	0.00497852	0
2297.36	0.0046583	0
2301.53	0.00429253	0
2305.7	0.0039172	0
2309.87	0.0035667	0
2314.04	0.00326489	0
2318.21	0.00302025	0
2322.38	0.00282699	0
2326.55	0.00267108	0
2330.72	0.00253855	0
2334.89	0.00242272	0
2339.06	0.00232734	0
2343.23	0.00226476	0
2347.4	0.00225021	0
2351.57	0.00229459	0
2355.74	0.00239899	0
2359.91	0.00255289	0
2364.08	0.00273659	0
2368.25	0.00292654	0
2372.41	0.00310121	0
2376.58	0.00324509	0
2380.75	0.00335002	0
2384.92	0.00341326	0
2389.09	0.00343433	0
2393.26	0.00341233	0
2397.43	0.00334516	0
2401.6	0.00323104	0
2405.77	0.00307135	0
2409.94	0.00287344	0
2414.11	0.00265161	0
2418.28	0.00242581	0
2422.45	0.00221823	0
2426.62	0.00204905	0
2430.79	0.00193282	0
2434.96	0.0018767	0
2439.13	0.00188043	0
2443.3	0.00193776	0
2447.46	0.00203814	0
2451.63	0.00216768	0
2455.8	0.00230972	0
2459.97	0.00244488	0
2464.14	0.00255201	0
2468.31	0.00261072	0
2472.48	0.00260542	0
2476.65	0.00252988	0
2480.82	0.00239091	0
2484.99	0.00220907	0
2489.16	0.00201569	0
2493.33	0.00184637	0
2497.5	0.00173249	0
2501.67	0.00169331	0
2505.84	0.00173105	0
2510.01	0.00183074	0
2514.18	0.00196471	0
2518.35	0.00210063	0
2522.52	0.00221031	0
2526.68	0.00227674	0
2530.85	0.00229717	0
2535.02	0.00228213	0
2539.19	0.00225044	0
2543.36	0.00222267	0
2547.53	0.00221521	0
2551.7	0.00223641	0
2555.87	0.00228601	0
2560.04	0.00235714	0
2564.21	0.00243997	0
2568.38	0.00252534	0
2572.55	0.0026075	0
2576.72	0.00268506	0
2580.89	0.00276052	0
2585.06	0.00283888	0
2589.23	0.00292601	0
2593.4	0.00302714	0
2597.57	0.00314556	0
2601.73	0.00328165	0
2605.9	0.00343149	0
2610.07	0.0035865	0
2614.24	0.00373297	0
2618.41	0.00385355	0
2622.58	0.00393024	0
2626.75	0.00394916	0
2630.92	0.00390604	0
2635.09	0.0038109	0
2639.26	0.0036901	0
2643.43	0.00358445	0
2647.6	0.00354266	0
2651.77	0.00361137	0
2655.94	0.00382372	0
2660.11	0.00418936	0
2664.28	0.00468903	0
2668.45	0.0052755	0
2672.62	0.00588126	0
2676.78	0.00643168	0
2680.95	0.00685994	0
2685.12	0.00712127	0
2689.29	0.00720164	0
2693.46	0.00711928	0
2697.63	0.00691937	0
2701.8	0.00666278	0
2705.97	0.00641236	0
2710.14	0.00622091	0
2714.31	0.0061225	0
2718.48	0.00612976	0
2722.65	0.00623614	0
2726.82	0.00642159	0
2730.99	0.00665925	0
2735.16	0.00692127	0
2739.33	0.00718267	0
2743.5	0.00742305	0
2747.67	0.00762778	0
2751.83	0.00778886	0
2756	0.00790615	0
2760.17	0.00798984	0
2764.34	0.00806037	0
2768.51	0.00814717	0
2772.68	0.00828356	0
2776.85	0.00849936	0
2781.02	0.00881237	0
2785.19	0.00922098	0
2789.36	0.00970176	0
2793.53	0.0102113	0
2797.7	0.0106946	0
2801.87	0.0110965	0
2806.04	0.0113745	0
2810.21	0.011508	0
2814.38	0.0115036	0
2818.55	0.0113925	0
2822.72	0.0112231	0
2826.88	0.011049	0
2831.05	0.0109159	0
2835.22	0.0108536	0
2839.39	0.0108714	0
2843.56	0.010962	0
2847.73	0.0111109	0
2851.9	0.0113087	0
2856.07	0.0115625	0
2860.24	0.0119018	0
2864.41	0.0123756	0
2868.58	0.0130414	0
2872.75	0.0139475	0
2876.92	0.0151148	0
2881.09	0.0165227	0
2885.26	0.0181051	0
2889.43	0.0197576	0
2893.6	0.0213541	0
2897.77	0.0227698	0
2901.93	0.0239037	0
2906.1	0.0246933	0
2910.27	0.025126	0
2914.44	0.0252379	0
2918.61	0.0251088	0
2922.78	0.0248523	0
2926.95	0.0246062	0
2931.12	0.0245191	0
2935.29	0.0247358	0
2939.46	0.0253792	0
2943.63	0.0265298	0
2947.8	0.028208	0
2951.97	0.0303616	0
2956.14	0.0328672	0
2960.31	0.0355448	0
2964.48	0.0381864	0
2968.65	0.0405915	0
2972.82	0.0426013	0
2976.98	0.0441235	0
2981.15	0.0451405	0
2985.32	0.0457062	0
2989.49	0.045927	0
2993.66	0.0459398	0
2997.83	0.0458867	0
3002	0.0458999	0
3006.17	0.0460912	0
3010.34	0.0465445	0
3014.51	0.0473171	0
3018.68	0.0484378	0
3022.85	0.0499082	0
3027.02	0.0517051	0
3031.19	0.0537797	0
3035.36	0.0560623	0
3039.53	0.0584613	0
3043.7	0.0608645	0
3047.87	0.063142	0
3052.03	0.0651527	0
3056.2	0.0667528	0
3060.37	0.0678268	0
3064.54	0.0683117	0
3068.71	0.0682275	0
3072.88	0.0676987	0
3077.05	0.0669523	0
3081.22	0.0662898	0
3085.39	0.0660347	0
3089.56	0.0664638	0
3093.73	0.0677402	0
3097.9	0.0698696	0
3102.07	0.0726893	0
3106.24	0.075904	0
3110.41	0.0791544	0
3114.58	0.0821063	0
3118.75	0.0845369	0
3122.92	0.0863952	0
3127.08	0.0878186	0
3131.25	0.0890916	0
3135.42	0.0905773	0
3139.59	0.0926055	0
3143.76	0.0953635	0
3147.93	0.0988147	0
3152.1	0.102666	0
3156.27	0.106401	0
3160.44	0.109376	0
3164.61	0.11097	0
3168.78	0.110747	0
3172.95	0.1086	0
3177.12	0.10484	0
3181.29	0.100187	0
3185.46	0.0956839	0
3189.63	0.0925232	0
3193.8	0.0918359	0
3197.97	0.0944832	0
3202.13	0.100899	0
3206.3	0.111002	0
3210.47	0.124222	0
3214.64	0.139601	0
3218.81	0.155956	0
3222.98	0.172086	0
3227.15	0.186963	0
3231.32	0.199883	0
3235.49	0.210553	0
3239.66	0.219083	0
3243.83	0.225896	0
3248	0.231577	0
3252.17	0.236673	0
3256.34	0.241538	0
3260.51	0.246231	0
3264.68	0.250528	0
3268.85	0.254045	0
3273.02	0.256448	0
3277.18	0.257672	0
3281.35	0.25805	0
3285.52	0.258364	0
3289.69	0.259673	0
3293.86	0.263042	0
3298.03	0.269205	0
3302.2	0.278294	0
3306.37	0.289736	0
3310.54	0.302337	0
3314.71	0.314598	0
3318.88	0.325117	0
3323.05	0.332973	0
3327.22	0.337977	0
3331.39	0.340693	0
3335.56	0.342245	0
3339.73	0.34396	0
3343.9	0.346981	0
3348.07	0.351983	0
3352.23	0.359057	0
3356.4	0.367739	0
3360.57	0.377281	0
3364.74	0.386869	0
3368.91	0.395835	0
3373.08	0.403753	0
3377.25	0.410413	0
3381.42	0.415723	0
3385.59	0.419613	0
3389.76	0.421988	0
3393.93	0.422789	0
3398.1	0.42211	0
3402.27	0.42035	0
3406.44	0.418279	0
3410.61	0.416997	0
3414.78	0.417762	0
3418.95	0.421703	0
3423.12	0.429515	0
3427.28	0.441243	0
3431.45	0.45613	0
3435.62	0.472794	0
3439.79	0.489441	0
3443.96	0.504227	0
3448.13	0.515641	0
3452.3	0.522766	0
3456.47	0.525401	0
3460.64	0.523986	0
3464.81	0.519394	0
3468.98	0.512627	0
3473.15	0.504546	0
3477.32	0.495686	0
3481.49	0.486211	0
3485.66	0.476022	0
3489.83	0.464937	0
3494	0.452887	0
3498.17	0.440049	0
3502.33	0.426872	0
3506.5	0.413909	0
3510.67	0.401719	0
3514.84	0.39061	0
3519.01	0.380539	0
3523.18	0.3711	0
3527.35	0.361653	0
3531.52	0.351527	0
3535.69	0.340236	0
3539.86	0.327628	0
3544.03	0.313913	0
3548.2	0.29957	0
3552.37	0.28517	0
3556.54	0.271183	0
3560.71	0.257835	0
3564.88	0.245069	0
3569.05	0.232595	0
3573.22	0.220016	0
3577.38	0.206961	0
3581.55	0.193154	0
3585.72	0.178488	0
3589.89	0.162956	0
3594.06	0.146608	0
3598.23	0.129498	0
3602.4	0.111681	0
3606.57	0.0932503	0
3610.74	0.0743891	0
3614.91	0.055411	0
3619.08	0.0367562	0
3623.25	0.0189358	0
3627.42	0.00244161	0
3631.59	-0.012345	0
3635.76	-0.0252108	0
3639.93	-0.0361203	0
3644.1	-0.0451878	0
3648.27	-0.052641	0
3652.43	-0.0588162	0
3656.6	-0.0641876	0
3660.77	-0.0694614	0
3664.94	-0.0756366	0
3669.11	-0.0840203	0
3673.28	-0.0961215	0
3677.45	-0.113422	0
3681.62	-0.137052	0
3685.79	-0.167439	0
3689.96	-0.204056	0
3694.13	-0.245325	0
3698.3	-0.288753	0
3702.47	-0.33126	0
3706.64	-0.36965	0
3710.81	-0.401095	0
3714.98	-0.423525	0
3719.15	-0.435856	0
3723.32	-0.43799	0
3727.48	-0.430696	0
3731.65	-0.415216	0
3735.82	-0.39315	0
3739.99	-0.366101	0
3744.16	-0.335557	0
3748.33	-0.302842	0
3752.5	-0.269127	0
3756.67	-0.235467	0
3760.84	-0.202821	0
3765.01	-0.172042	0
3769.18	-0.143836	0
3773.35	-0.118707	0
3777.52	-0.096918	0
3781.69	-0.0784839	0
3785.86	-0.0632043	0
3790.03	-0.0507278	0
3794.2	-0.0406311	0
3798.37	-0.0324902	0
3802.54	-0.025932	0
3806.7	-0.0206602	0
3810.87	-0.0164437	0
3815.04	-0.0131133	0
3819.21	-0.010529	0
3823.38	-0.00856474	0
3827.55	-0.00709884	0
3831.72	-0.00601374	0
3835.89	-0.00520127	0
3840.06	-0.00456976	0
3844.23	-0.00404892	0
3848.4	-0.00359132	0
3852.57	-0.0031701	0
3856.74	-0.00277428	0
3860.91	-0.0024031	0
3865.08	-0.00206072	0
3869.25	-0.00175216	0
3873.42	-0.00148071	0
3877.59	-0.00124662	0
3881.75	-0.00104741	0
3885.92	-0.000877296	0
3890.09	-0.000730202	0
3894.26	-0.000599676	0
3898.43	-0.000480123	0
3902.6	-0.000367309	0
3906.77	-0.000258435	0
3910.94	-0.000151922	0
3915.11	-4.70948e-05	0
3919.28	5.60685e-05	0
3923.45	0.000157047	0
3927.62	0.000254819	0
3931.79	0.000347948	0
3935.96	0.000434789	0
3940.13	0.000513884	0
3944.3	0.000584411	0
3948.47	0.000646589	0
3952.64	0.00070185	0
3956.8	0.000752514	0
3960.97	0.0008021	0
3965.14	0.000853553	0
3969.31	0.000909342	0
3973.48	0.000970657	0
3977.65	0.00103714	0
3981.82	0.00110694	0
3985.99	0.00117702	0
3990.16	0.00124387	0
3994.33	0.00130429	0
3998.5	0.00135608	0

## Sheet: Fig_2f
IR frequency [cm-1]	CaF2/water [arb. units]	Baseline [arb. units]
0	0	0
4.16945	0.00106295	0
8.33889	0.00194498	0
12.5083	0.00254512	0
16.6778	0.00284319	0
20.8472	0.00289727	0
25.0167	0.00281493	0
29.1861	0.00271151	0
33.3556	0.0026719	0
37.525	0.00272981	0
41.6945	0.00286926	0
45.8639	0.00304467	0
50.0334	0.00320778	0
54.2028	0.00332961	0
58.3723	0.0034089	0
62.5417	0.00346577	0
66.7111	0.00352648	0
70.8806	0.00360742	0
75.05	0.00370662	0
79.2195	0.00380548	0
83.3889	0.00387927	0
87.5584	0.00391016	0
91.7278	0.00389687	0
95.8973	0.00385684	0
100.067	0.0038209	0
104.236	0.00382358	0
108.406	0.00389367	0
112.575	0.00404852	0
116.745	0.00429316	0
120.914	0.00462349	0
125.083	0.00503051	0
129.253	0.00550388	0
133.422	0.00603393	0
137.592	0.00661215	0
141.761	0.00723198	0
145.931	0.00788981	0
150.1	0.0085864	0
154.27	0.00932704	0
158.439	0.01012	0
162.608	0.0109728	0
166.778	0.0118881	0
170.947	0.0128612	0
175.117	0.0138813	0
179.286	0.0149371	0
183.456	0.0160229	0
187.625	0.0171433	0
191.795	0.0183118	0
195.964	0.0195422	0
200.133	0.0208335	0
204.303	0.0221565	0
208.472	0.0234457	0
212.642	0.0246034	0
216.811	0.0255198	0
220.981	0.0260999	0
225.15	0.0262939	0
229.32	0.026117	0
233.489	0.0256519	0
237.658	0.0250299	0
241.828	0.0243964	0
245.997	0.0238696	0
250.167	0.0235061	0
254.336	0.0232856	0
258.506	0.0231195	0
262.675	0.0228809	0
266.845	0.0224466	0
271.014	0.0217376	0
275.183	0.0207441	0
279.353	0.0195276	0
283.522	0.0182012	0
287.692	0.0168944	0
291.861	0.0157169	0
296.031	0.0147327	0
300.2	0.0139538	0
304.37	0.0133534	0
308.539	0.0128914	0
312.708	0.012541	0
316.878	0.0123038	0
321.047	0.0122071	0
325.217	0.0122829	0
329.386	0.012538	0
333.556	0.0129294	0
337.725	0.0133549	0
341.895	0.013669	0
346.064	0.0137198	0
350.233	0.0133973	0
354.403	0.0126763	0
358.572	0.0116385	0
362.742	0.0104646	0
366.911	0.00939716	0
371.081	0.00868392	0
375.25	0.00852033	0
379.42	0.00900655	0
383.589	0.0101306	0
387.759	0.0117796	0
391.928	0.0137717	0
396.097	0.0158947	0
400.267	0.0179395	0
404.436	0.0197207	0
408.606	0.0210836	0
412.775	0.0219066	0
416.945	0.0221064	0
421.114	0.021653	0
425.284	0.0205905	0
429.453	0.0190568	0
433.622	0.0172844	0
437.792	0.0155741	0
441.961	0.014238	0
446.131	0.0135229	0
450.3	0.0135381	0
454.47	0.0142117	0
458.639	0.015299	0
462.809	0.0164472	0
466.978	0.0173026	0
471.147	0.0176299	0
475.317	0.0174035	0
479.486	0.016839	0
483.656	0.016347	0
487.825	0.0164217	0
491.995	0.0174925	0
496.164	0.0197877	0
500.334	0.0232503	0
504.503	0.0275357	0
508.672	0.0320897	0
512.842	0.0362857	0
517.011	0.0395781	0
521.181	0.0416263	0
525.35	0.0423592	0
529.52	0.0419623	0
533.689	0.0408036	0
537.859	0.0393203	0
542.028	0.0379064	0
546.197	0.0368263	0
550.367	0.036176	0
554.536	0.0358914	0
558.706	0.0357931	0
562.875	0.0356508	0
567.045	0.0352483	0
571.214	0.0344366	0
575.384	0.0331654	0
579.553	0.031493	0
583.722	0.0295722	0
587.892	0.0276192	0
592.061	0.0258684	0
596.231	0.0245223	0
600.4	0.0237081	0
604.57	0.0234512	0
608.739	0.0236759	0
612.909	0.0242343	0
617.078	0.0249575	0
621.247	0.0257134	0
625.417	0.0264514	0
629.586	0.027219	0
633.756	0.0281385	0
637.925	0.0293537	0
642.095	0.0309598	0
646.264	0.032944	0
650.434	0.0351564	0
654.603	0.0373259	0
658.773	0.0391184	0
662.942	0.0402204	0
667.111	0.040423	0
671.281	0.0396852	0
675.45	0.0381535	0
679.62	0.0361352	0
683.789	0.0340363	0
687.959	0.0322772	0
692.128	0.0312088	0
696.298	0.0310478	0
700.467	0.0318416	0
704.636	0.0334665	0
708.806	0.0356582	0
712.975	0.0380676	0
717.145	0.0403275	0
721.314	0.0421275	0
725.484	0.0432727	0
729.653	0.043724	0
733.823	0.0436059	0
737.992	0.0431738	0
742.161	0.042753	0
746.331	0.0426549	0
750.5	0.043094	0
754.67	0.0441273	0
758.839	0.0456352	0
763.009	0.0473505	0
767.178	0.0489295	0
771.348	0.0500461	0
775.517	0.0504836	0
779.686	0.0501957	0
783.856	0.0493168	0
788.025	0.0481262	0
792.195	0.0469667	0
796.364	0.0461496	0
800.534	0.0458698	0
804.703	0.0461568	0
808.873	0.0468702	0
813.042	0.0477461	0
817.211	0.0484689	0
821.381	0.0487567	0
825.55	0.0484301	0
829.72	0.0474473	0
833.889	0.045901	0
838.059	0.0439777	0
842.228	0.041898	0
846.398	0.0398542	0
850.567	0.0379646	0
854.736	0.0362564	0
858.906	0.0346783	0
863.075	0.0331392	0
867.245	0.0315528	0
871.414	0.0298774	0
875.584	0.0281339	0
879.753	0.0263982	0
883.923	0.0247725	0
888.092	0.0233429	0
892.262	0.0221419	0
896.431	0.0211272	0
900.6	0.0201846	0
904.77	0.0191556	0
908.939	0.0178802	0
913.109	0.0162414	0
917.278	0.0141983	0
921.448	0.0117977	0
925.617	0.00916115	0
929.787	0.00645275	0
933.956	0.00383826	0
938.125	0.00144737	0
942.295	-0.000649232	0
946.464	-0.00244375	0
950.634	-0.00397657	0
954.803	-0.00530969	0
958.973	-0.00649823	0
963.142	-0.00756954	0
967.312	-0.0085162	0
971.481	-0.00930503	0
975.65	-0.00989764	0
979.82	-0.0102757	0
983.989	-0.0104616	0
988.159	-0.0105271	0
992.328	-0.010586	0
996.498	-0.0107722	0
1000.67	-0.0112078	0
1004.84	-0.0119729	0
1009.01	-0.0130821	0
1013.18	-0.0144783	0
1017.34	-0.0160448	0
1021.51	-0.0176308	0
1025.68	-0.019088	0
1029.85	-0.020303	0
1034.02	-0.0212199	0
1038.19	-0.0218472	0
1042.36	-0.0222458	0
1046.53	-0.0225067	0
1050.7	-0.0227209	0
1054.87	-0.022953	0
1059.04	-0.0232263	0
1063.21	-0.0235216	0
1067.38	-0.0237883	0
1071.55	-0.0239661	0
1075.72	-0.0240096	0
1079.89	-0.0239062	0
1084.06	-0.0236873	0
1088.23	-0.0234246	0
1092.39	-0.0232151	0
1096.56	-0.0231578	0
1100.73	-0.0233283	0
1104.9	-0.0237574	0
1109.07	-0.0244178	0
1113.24	-0.0252271	0
1117.41	-0.0260655	0
1121.58	-0.0268024	0
1125.75	-0.0273317	0
1129.92	-0.0275994	0
1134.09	-0.0276217	0
1138.26	-0.0274833	0
1142.43	-0.0273163	0
1146.6	-0.0272649	0
1150.77	-0.0274453	0
1154.94	-0.0279101	0
1159.11	-0.0286317	0
1163.28	-0.0295072	0
1167.44	-0.0303854	0
1171.61	-0.0311061	0
1175.78	-0.0315456	0
1179.95	-0.0316475	0
1184.12	-0.031436	0
1188.29	-0.0310065	0
1192.46	-0.0304974	0
1196.63	-0.0300524	0
1200.8	-0.0297866	0
1204.97	-0.0297632	0
1209.14	-0.029988	0
1213.31	-0.0304204	0
1217.48	-0.0309943	0
1221.65	-0.0316414	0
1225.82	-0.0323093	0
1229.99	-0.0329679	0
1234.16	-0.0336075	0
1238.33	-0.0342285	0
1242.49	-0.0348305	0
1246.66	-0.0354027	0
1250.83	-0.0359255	0
1255	-0.0363724	0
1259.17	-0.0367209	0
1263.34	-0.0369596	0
1267.51	-0.0370951	0
1271.68	-0.0371519	0
1275.85	-0.0371668	0
1280.02	-0.0371813	0
1284.19	-0.037233	0
1288.36	-0.0373488	0
1292.53	-0.037543	0
1296.7	-0.0378179	0
1300.87	-0.0381694	0
1305.04	-0.0385919	0
1309.21	-0.0390832	0
1313.38	-0.0396459	0
1317.55	-0.0402862	0
1321.71	-0.04101	0
1325.88	-0.0418148	0
1330.05	-0.0426878	0
1334.22	-0.0436009	0
1338.39	-0.0445117	0
1342.56	-0.0453681	0
1346.73	-0.046116	0
1350.9	-0.0467082	0
1355.07	-0.047114	0
1359.24	-0.0473256	0
1363.41	-0.047362	0
1367.58	-0.047267	0
1371.75	-0.0471037	0
1375.92	-0.0469448	0
1380.09	-0.0468602	0
1384.26	-0.0469062	0
1388.43	-0.0471152	0
1392.6	-0.0474917	0
1396.76	-0.0480135	0
1400.93	-0.0486372	0
1405.1	-0.0493135	0
1409.27	-0.0499989	0
1413.44	-0.0506665	0
1417.61	-0.051312	0
1421.78	-0.0519516	0
1425.95	-0.0526133	0
1430.12	-0.0533261	0
1434.29	-0.0541072	0
1438.46	-0.0549569	0
1442.63	-0.0558588	0
1446.8	-0.0567876	0
1450.97	-0.0577214	0
1455.14	-0.0586529	0
1459.31	-0.0595968	0
1463.48	-0.0605899	0
1467.65	-0.0616854	0
1471.81	-0.0629408	0
1475.98	-0.0644007	0
1480.15	-0.0660901	0
1484.32	-0.0680017	0
1488.49	-0.0700942	0
1492.66	-0.0722959	0
1496.83	-0.0745168	0
1501	-0.0766658	0
1505.17	-0.0786752	0
1509.34	-0.0805254	0
1513.51	-0.0822647	0
1517.68	-0.0840177	0
1521.85	-0.0859767	0
1526.02	-0.0883736	0
1530.19	-0.0914404	0
1534.36	-0.0953684	0
1538.53	-0.10028	0
1542.7	-0.106223	0
1546.86	-0.1132	0
1551.03	-0.121213	0
1555.2	-0.130324	0
1559.37	-0.140691	0
1563.54	-0.152599	0
1567.71	-0.166443	0
1571.88	-0.182694	0
1576.05	-0.201867	0
1580.22	-0.224487	0
1584.39	-0.25109	0
1588.56	-0.282217	0
1592.73	-0.318413	0
1596.9	-0.360171	0
1601.07	-0.407833	0
1605.24	-0.461425	0
1609.41	-0.520477	0
1613.58	-0.583872	0
1617.75	-0.649793	0
1621.91	-0.715816	0
1626.08	-0.779103	0
1630.25	-0.8368	0
1634.42	-0.886383	0
1638.59	-0.925983	0
1642.76	-0.954572	0
1646.93	-0.971987	0
1651.1	-0.978726	0
1655.27	-0.975699	0
1659.44	-0.963921	0
1663.61	-0.944271	0
1667.78	-0.91741	0
1671.95	-0.883788	0
1676.12	-0.843802	0
1680.29	-0.797995	0
1684.46	-0.747188	0
1688.63	-0.692559	0
1692.8	-0.635596	0
1696.96	-0.577965	0
1701.13	-0.521291	0
1705.3	-0.467022	0
1709.47	-0.416267	0
1713.64	-0.369745	0
1717.81	-0.327801	0
1721.98	-0.29047	0
1726.15	-0.257566	0
1730.32	-0.228768	0
1734.49	-0.203688	0
1738.66	-0.181911	0
1742.83	-0.163028	0
1747	-0.14665	0
1751.17	-0.132428	0
1755.34	-0.120057	0
1759.51	-0.109288	0
1763.68	-0.0999219	0
1767.85	-0.0917983	0
1772.01	-0.0847793	0
1776.18	-0.0787283	0
1780.35	-0.0735047	0
1784.52	-0.0689572	0
1788.69	-0.0649354	0
1792.86	-0.061302	0
1797.03	-0.0579468	0
1801.2	-0.0547957	0
1805.37	-0.0518101	0
1809.54	-0.0489808	0
1813.71	-0.0463157	0
1817.88	-0.0438282	0
1822.05	-0.0415285	0
1826.22	-0.0394196	0
1830.39	-0.0374984	0
1834.56	-0.0357583	0
1838.73	-0.0341934	0
1842.9	-0.0328006	0
1847.06	-0.0315799	0
1851.23	-0.0305303	0
1855.4	-0.0296486	0
1859.57	-0.0289241	0
1863.74	-0.0283365	0
1867.91	-0.0278557	0
1872.08	-0.0274446	0
1876.25	-0.0270632	0
1880.42	-0.0266763	0
1884.59	-0.0262589	0
1888.76	-0.0258009	0
1892.93	-0.0253089	0
1897.1	-0.0248025	0
1901.27	-0.0243093	0
1905.44	-0.0238557	0
1909.61	-0.0234604	0
1913.78	-0.0231292	0
1917.95	-0.0228552	0
1922.11	-0.0226216	0
1926.28	-0.0224078	0
1930.45	-0.0221976	0
1934.62	-0.0219829	0
1938.79	-0.0217654	0
1942.96	-0.0215546	0
1947.13	-0.021363	0
1951.3	-0.0212004	0
1955.47	-0.0210702	0
1959.64	-0.0209675	0
1963.81	-0.020881	0
1967.98	-0.0207966	0
1972.15	-0.0207024	0
1976.32	-0.0205917	0
1980.49	-0.0204653	0
1984.66	-0.0203301	0
1988.83	-0.0201966	0
1993	-0.0200753	0
1997.16	-0.0199742	0
2001.33	-0.0198962	0
2005.5	-0.0198415	0
2009.67	-0.0198086	0
2013.84	-0.0197969	0
2018.01	-0.0198085	0
2022.18	-0.0198488	0
2026.35	-0.0199242	0
2030.52	-0.0200399	0
2034.69	-0.0201964	0
2038.86	-0.0203878	0
2043.03	-0.0206016	0
2047.2	-0.0208207	0
2051.37	-0.0210273	0
2055.54	-0.0212063	0
2059.71	-0.0213492	0
2063.88	-0.0214543	0
2068.05	-0.0215268	0
2072.21	-0.0215761	0
2076.38	-0.0216123	0
2080.55	-0.0216461	0
2084.72	-0.0216859	0
2088.89	-0.0217392	0
2093.06	-0.0218123	0
2097.23	-0.0219109	0
2101.4	-0.0220386	0
2105.57	-0.0221953	0
2109.74	-0.0223749	0
2113.91	-0.0225641	0
2118.08	-0.0227433	0
2122.25	-0.02289	0
2126.42	-0.0229833	0
2130.59	-0.0230095	0
2134.76	-0.0229663	0
2138.93	-0.022864	0
2143.1	-0.0227234	0
2147.26	-0.0225719	0
2151.43	-0.0224355	0
2155.6	-0.0223351	0
2159.77	-0.0222812	0
2163.94	-0.0222724	0
2168.11	-0.0222976	0
2172.28	-0.022339	0
2176.45	-0.0223769	0
2180.62	-0.0223941	0
2184.79	-0.0223783	0
2188.96	-0.0223245	0
2193.13	-0.0222341	0
2197.3	-0.0221146	0
2201.47	-0.0219771	0
2205.64	-0.0218347	0
2209.81	-0.0217008	0
2213.98	-0.0215875	0
2218.15	-0.0215049	0
2222.31	-0.0214604	0
2226.48	-0.0214572	0
2230.65	-0.0214958	0
2234.82	-0.0215724	0
2238.99	-0.0216791	0
2243.16	-0.0218039	0
2247.33	-0.0219316	0
2251.5	-0.0220448	0
2255.67	-0.0221264	0
2259.84	-0.0221624	0
2264.01	-0.0221447	0
2268.18	-0.0220728	0
2272.35	-0.0219549	0
2276.52	-0.0218058	0
2280.69	-0.0216447	0
2284.86	-0.0214905	0
2289.03	-0.0213578	0
2293.2	-0.0212543	0
2297.36	-0.0211801	0
2301.53	-0.0211276	0
2305.7	-0.0210865	0
2309.87	-0.0210464	0
2314.04	-0.0209996	0
2318.21	-0.0209434	0
2322.38	-0.0208798	0
2326.55	-0.0208131	0
2330.72	-0.0207484	0
2334.89	-0.0206883	0
2339.06	-0.0206325	0
2343.23	-0.0205777	0
2347.4	-0.0205191	0
2351.57	-0.0204527	0
2355.74	-0.0203768	0
2359.91	-0.0202931	0
2364.08	-0.0202064	0
2368.25	-0.0201232	0
2372.41	-0.0200496	0
2376.58	-0.0199888	0
2380.75	-0.0199408	0
2384.92	-0.0199018	0
2389.09	-0.019864	0
2393.26	-0.0198181	0
2397.43	-0.0197545	0
2401.6	-0.0196659	0
2405.77	-0.0195484	0
2409.94	-0.0194038	0
2414.11	-0.0192391	0
2418.28	-0.0190672	0
2422.45	-0.0189045	0
2426.62	-0.0187692	0
2430.79	-0.0186783	0
2434.96	-0.0186439	0
2439.13	-0.0186716	0
2443.3	-0.018759	0
2447.46	-0.0188966	0
2451.63	-0.0190686	0
2455.8	-0.0192581	0
2459.97	-0.0194483	0
2464.14	-0.0196253	0
2468.31	-0.019779	0
2472.48	-0.0199027	0
2476.65	-0.0199916	0
2480.82	-0.0200419	0
2484.99	-0.0200503	0
2489.16	-0.0200153	0
2493.33	-0.0199396	0
2497.5	-0.0198317	0
2501.67	-0.0197082	0
2505.84	-0.0195927	0
2510.01	-0.0195127	0
2514.18	-0.0194946	0
2518.35	-0.0195575	0
2522.52	-0.0197076	0
2526.68	-0.0199365	0
2530.85	-0.0202201	0
2535.02	-0.0205255	0
2539.19	-0.020816	0
2543.36	-0.0210597	0
2547.53	-0.0212354	0
2551.7	-0.0213359	0
2555.87	-0.0213673	0
2560.04	-0.0213457	0
2564.21	-0.0212916	0
2568.38	-0.0212247	0
2572.55	-0.02116	0
2576.72	-0.0211075	0
2580.89	-0.0210732	0
2585.06	-0.0210616	0
2589.23	-0.0210788	0
2593.4	-0.0211328	0
2597.57	-0.0212321	0
2601.73	-0.0213832	0
2605.9	-0.0215859	0
2610.07	-0.0218325	0
2614.24	-0.0221068	0
2618.41	-0.0223879	0
2622.58	-0.0226546	0
2626.75	-0.0228908	0
2630.92	-0.0230907	0
2635.09	-0.0232599	0
2639.26	-0.0234134	0
2643.43	-0.0235725	0
2647.6	-0.0237586	0
2651.77	-0.0239902	0
2655.94	-0.0242789	0
2660.11	-0.0246305	0
2664.28	-0.0250456	0
2668.45	-0.0255224	0
2672.62	-0.0260581	0
2676.78	-0.0266489	0
2680.95	-0.0272881	0
2685.12	-0.0279657	0
2689.29	-0.0286673	0
2693.46	-0.029376	0
2697.63	-0.0300742	0
2701.8	-0.0307482	0
2705.97	-0.0313922	0
2710.14	-0.0320096	0
2714.31	-0.0326122	0
2718.48	-0.0332156	0
2722.65	-0.0338355	0
2726.82	-0.0344815	0
2730.99	-0.0351549	0
2735.16	-0.0358492	0
2739.33	-0.0365538	0
2743.5	-0.0372593	0
2747.67	-0.0379616	0
2751.83	-0.0386655	0
2756	-0.0393827	0
2760.17	-0.0401303	0
2764.34	-0.0409248	0
2768.51	-0.0417773	0
2772.68	-0.0426914	0
2776.85	-0.0436632	0
2781.02	-0.0446833	0
2785.19	-0.0457407	0
2789.36	-0.0468238	0
2793.53	-0.0479219	0
2797.7	-0.0490231	0
2801.87	-0.0501129	0
2806.04	-0.0511733	0
2810.21	-0.0521855	0
2814.38	-0.053135	0
2818.55	-0.0540192	0
2822.72	-0.054853	0
2826.88	-0.0556718	0
2831.05	-0.056524	0
2835.22	-0.0574666	0
2839.39	-0.0585476	0
2843.56	-0.0597946	0
2847.73	-0.0612063	0
2851.9	-0.0627538	0
2856.07	-0.06439	0
2860.24	-0.0660646	0
2864.41	-0.0677421	0
2868.58	-0.0694136	0
2872.75	-0.0711007	0
2876.92	-0.0728478	0
2881.09	-0.074707	0
2885.26	-0.0767186	0
2889.43	-0.0788966	0
2893.6	-0.0812201	0
2897.77	-0.0836379	0
2901.93	-0.0860826	0
2906.1	-0.0884841	0
2910.27	-0.0907963	0
2914.44	-0.0930024	0
2918.61	-0.0951172	0
2922.78	-0.0971792	0
2926.95	-0.0992352	0
2931.12	-0.101325	0
2935.29	-0.103471	0
2939.46	-0.105678	0
2943.63	-0.107936	0
2947.8	-0.110237	0
2951.97	-0.112584	0
2956.14	-0.115004	0
2960.31	-0.117538	0
2964.48	-0.120237	0
2968.65	-0.123144	0
2972.82	-0.126275	0
2976.98	-0.129617	0
2981.15	-0.133114	0
2985.32	-0.136699	0
2989.49	-0.140296	0
2993.66	-0.143853	0
2997.83	-0.147354	0
3002	-0.150827	0
3006.17	-0.154345	0
3010.34	-0.158	0
3014.51	-0.161891	0
3018.68	-0.166096	0
3022.85	-0.170653	0
3027.02	-0.175553	0
3031.19	-0.18074	0
3035.36	-0.186122	0
3039.53	-0.19159	0
3043.7	-0.19704	0
3047.87	-0.202399	0
3052.03	-0.207645	0
3056.2	-0.212799	0
3060.37	-0.217945	0
3064.54	-0.223199	0
3068.71	-0.228677	0
3072.88	-0.234469	0
3077.05	-0.24061	0
3081.22	-0.247059	0
3085.39	-0.253709	0
3089.56	-0.260415	0
3093.73	-0.267022	0
3097.9	-0.273416	0
3102.07	-0.27955	0
3106.24	-0.28546	0
3110.41	-0.29125	0
3114.58	-0.297062	0
3118.75	-0.303039	0
3122.92	-0.309293	0
3127.08	-0.315892	0
3131.25	-0.322832	0
3135.42	-0.330098	0
3139.59	-0.337658	0
3143.76	-0.34549	0
3147.93	-0.353593	0
3152.1	-0.361969	0
3156.27	-0.370613	0
3160.44	-0.379493	0
3164.61	-0.388538	0
3168.78	-0.397644	0
3172.95	-0.406695	0
3177.12	-0.415591	0
3181.29	-0.42427	0
3185.46	-0.432715	0
3189.63	-0.440954	0
3193.8	-0.449033	0
3197.97	-0.456999	0
3202.13	-0.46488	0
3206.3	-0.472649	0
3210.47	-0.480293	0
3214.64	-0.487808	0
3218.81	-0.495228	0
3222.98	-0.502657	0
3227.15	-0.510255	0
3231.32	-0.518218	0
3235.49	-0.526723	0
3239.66	-0.535876	0
3243.83	-0.545661	0
3248	-0.555925	0
3252.17	-0.566394	0
3256.34	-0.576724	0
3260.51	-0.586578	0
3264.68	-0.595698	0
3268.85	-0.603953	0
3273.02	-0.611359	0
3277.18	-0.61806	0
3281.35	-0.624213	0
3285.52	-0.630004	0
3289.69	-0.635537	0
3293.86	-0.640821	0
3298.03	-0.645823	0
3302.2	-0.650482	0
3306.37	-0.654794	0
3310.54	-0.658874	0
3314.71	-0.662927	0
3318.88	-0.667234	0
3323.05	-0.672058	0
3327.22	-0.677558	0
3331.39	-0.683717	0
3335.56	-0.690318	0
3339.73	-0.69703	0
3343.9	-0.703453	0
3348.07	-0.709268	0
3352.23	-0.714331	0
3356.4	-0.718649	0
3360.57	-0.722454	0
3364.74	-0.726029	0
3368.91	-0.729633	0
3373.08	-0.733347	0
3377.25	-0.737051	0
3381.42	-0.740421	0
3385.59	-0.743	0
3389.76	-0.744319	0
3393.93	-0.744043	0
3398.1	-0.742054	0
3402.27	-0.738493	0
3406.44	-0.733701	0
3410.61	-0.728153	0
3414.78	-0.722295	0
3418.95	-0.716448	0
3423.12	-0.710705	0
3427.28	-0.704947	0
3431.45	-0.698786	0
3435.62	-0.691805	0
3439.79	-0.683585	0
3443.96	-0.67383	0
3448.13	-0.662451	0
3452.3	-0.649582	0
3456.47	-0.635536	0
3460.64	-0.620717	0
3464.81	-0.605531	0
3468.98	-0.590276	0
3473.15	-0.575113	0
3477.32	-0.560053	0
3481.49	-0.544996	0
3485.66	-0.529815	0
3489.83	-0.514414	0
3494	-0.498778	0
3498.17	-0.482981	0
3502.33	-0.467165	0
3506.5	-0.451419	0
3510.67	-0.435836	0
3514.84	-0.420407	0
3519.01	-0.405059	0
3523.18	-0.389708	0
3527.35	-0.374303	0
3531.52	-0.358893	0
3535.69	-0.343641	0
3539.86	-0.328809	0
3544.03	-0.314698	0
3548.2	-0.301586	0
3552.37	-0.289653	0
3556.54	-0.278965	0
3560.71	-0.269464	0
3564.88	-0.26102	0
3569.05	-0.253479	0
3573.22	-0.246712	0
3577.38	-0.240653	0
3581.55	-0.235265	0
3585.72	-0.230575	0
3589.89	-0.226604	0
3594.06	-0.223363	0
3598.23	-0.220835	0
3602.4	-0.218987	0
3606.57	-0.217776	0
3610.74	-0.217165	0
3614.91	-0.217111	0
3619.08	-0.21756	0
3623.25	-0.218419	0
3627.42	-0.219546	0
3631.59	-0.220761	0
3635.76	-0.221856	0
3639.93	-0.222643	0
3644.1	-0.223001	0
3648.27	-0.222909	0
3652.43	-0.222467	0
3656.6	-0.221833	0
3660.77	-0.221248	0
3664.94	-0.220926	0
3669.11	-0.221013	0
3673.28	-0.221533	0
3677.45	-0.222376	0
3681.62	-0.223312	0
3685.79	-0.224016	0
3689.96	-0.22412	0
3694.13	-0.22327	0
3698.3	-0.221166	0
3702.47	-0.217594	0
3706.64	-0.212431	0
3710.81	-0.205648	0
3714.98	-0.197291	0
3719.15	-0.187462	0
3723.32	-0.176308	0
3727.48	-0.164014	0
3731.65	-0.150767	0
3735.82	-0.136819	0
3739.99	-0.122452	0
3744.16	-0.107986	0
3748.33	-0.0937701	0
3752.5	-0.0801566	0
3756.67	-0.0674741	0
3760.84	-0.0559912	0
3765.01	-0.0458901	0
3769.18	-0.0372504	0
3773.35	-0.0300501	0
3777.52	-0.024183	0
3781.69	-0.019487	0
3785.86	-0.0157756	0
3790.03	-0.0128658	0
3794.2	-0.0105964	0
3798.37	-0.00883524	0
3802.54	-0.00747693	0
3806.7	-0.00643647	0
3810.87	-0.00563863	0
3815.04	-0.00501803	0
3819.21	-0.00451596	0
3823.38	-0.00408408	0
3827.55	-0.00368796	0
3831.72	-0.00330879	0
3835.89	-0.00294201	0
3840.06	-0.00259293	0
3844.23	-0.00227089	0
3848.4	-0.00198387	0
3852.57	-0.00173514	0
3856.74	-0.00152246	0
3860.91	-0.00133957	0
3865.08	-0.00117875	0
3869.25	-0.00103323	0
3873.42	-0.000898601	0
3877.59	-0.000773019	0
3881.75	-0.00065662	0
3885.92	-0.000549639	0
3890.09	-0.000452646	0
3894.26	-0.00036528	0
3898.43	-0.000286462	0
3902.6	-0.000214672	0
3906.77	-0.000148302	0
3910.94	-8.59119e-05	0
3915.11	-2.63537e-05	0
3919.28	3.11789e-05	0
3923.45	8.71454e-05	0
3927.62	0.000141677	0
3931.79	0.000194637	0
3935.96	0.000245751	0
3940.13	0.000294783	0
3944.3	0.000341713	0
3948.47	0.000386828	0
3952.64	0.000430683	0
3956.8	0.000473832	0
3960.97	0.000517065	0
3965.14	0.000560552	0
3969.31	0.00060425	0
3973.48	0.000647869	0
3977.65	0.000691046	0
3981.82	0.000733528	0
3985.99	0.00077529	0
3990.16	0.000816538	0
3994.33	0.000857598	0
3998.5	0.000898799	0

## Sheet: Fig_3a
IR frequency [cm-1]	4-5L water [10-21 m2/V]	~3L water [10-21 m2/V]	~2L water [10-21 m2/V]	~1L water [10-21 m2/V]	Baseline [10-21 m2/V]
3853.88	1.83757e-22	2.56799e-23	-2.63836e-22	1.75324e-24	0
3852.11	1.38635e-22	3.1946e-23	-1.97184e-22	-5.7757e-23	0
3850.34	7.5542e-23	2.31785e-23	-1.18159e-22	-1.04421e-22	0
3848.57	2.94824e-23	8.45775e-24	-5.95912e-23	-1.0993e-22	0
3846.8	3.13277e-23	-1.25311e-24	-4.15553e-23	-6.62743e-23	0
3845.03	8.38549e-23	1.56652e-24	-6.54807e-23	1.04477e-23	0
3843.26	1.58509e-22	1.59799e-23	-1.19619e-22	1.00676e-22	0
3841.49	2.15203e-22	3.50961e-23	-1.87148e-22	1.85196e-22	0
3839.72	2.22596e-22	4.88881e-23	-2.50837e-22	2.47759e-22	0
3837.95	1.73759e-22	4.95191e-23	-2.92432e-22	2.76187e-22	0
3836.18	8.57349e-23	3.6359e-23	-2.99353e-22	2.63766e-22	0
3834.41	1.38294e-24	1.50464e-23	-2.70577e-22	2.09056e-22	0
3832.64	-3.50375e-23	-3.13493e-24	-2.22119e-22	1.16892e-22	0
3830.86	-5.99378e-24	-9.40562e-24	-1.7974e-22	2.65825e-24	0
3829.09	6.59372e-23	-6.27095e-25	-1.63524e-22	-1.03592e-22	0
3827.32	1.36958e-22	1.75602e-23	-1.80176e-22	-1.60028e-22	0
3825.55	1.70636e-22	3.44962e-23	-2.24225e-22	-1.31287e-22	0
3823.78	1.51741e-22	3.98309e-23	-2.84111e-22	-1.95366e-23	0
3822.01	8.90229e-23	2.94837e-23	-3.44413e-22	1.31045e-22	0
3820.24	1.52229e-23	5.95998e-24	-3.88893e-22	2.69821e-22	0
3818.47	-2.8603e-23	-2.19597e-23	-4.02324e-22	3.66296e-22	0
3816.7	-1.84551e-23	-4.23545e-23	-3.78607e-22	4.10595e-22	0
3814.93	3.69134e-23	-4.67508e-23	-3.25244e-22	4.04794e-22	0
3813.16	1.03366e-22	-3.48308e-23	-2.62126e-22	3.57327e-22	0
3811.39	1.46295e-22	-1.3808e-23	-2.10572e-22	2.84034e-22	0
3809.62	1.46307e-22	5.33537e-24	-1.83378e-22	2.15796e-22	0
3807.85	1.08471e-22	1.41242e-23	-1.82581e-22	1.94804e-22	0
3806.08	5.72404e-23	8.78918e-24	-2.01893e-22	2.35345e-22	0
3804.31	2.26212e-23	-7.2203e-24	-2.29942e-22	3.14445e-22	0
3802.54	2.35465e-23	-2.73139e-23	-2.51698e-22	4.01319e-22	0
3800.77	5.587e-23	-4.30153e-23	-2.5172e-22	4.73196e-22	0
3799	9.92817e-23	-4.92992e-23	-2.20045e-22	5.15838e-22	0
3797.23	1.27923e-22	-4.49069e-23	-1.59308e-22	5.18832e-22	0
3795.46	1.26548e-22	-3.42327e-23	-8.51474e-23	4.78147e-22	0
3793.69	1.00231e-22	-2.23003e-23	-1.76814e-23	4.00412e-22	0
3791.92	6.69805e-23	-1.44493e-23	2.82519e-23	3.05441e-22	0
3790.15	4.75833e-23	-1.28798e-23	4.63452e-23	2.19788e-22	0
3788.38	5.08215e-23	-1.6651e-23	3.86243e-23	1.60927e-22	0
3786.61	7.20804e-23	-2.29363e-23	1.28081e-23	1.33349e-22	0
3784.84	9.61154e-23	-2.85943e-23	-1.93154e-23	1.32978e-22	0
3783.07	1.07215e-22	-3.26821e-23	-4.47345e-23	1.51965e-22	0
3781.3	9.8905e-23	-3.48848e-23	-5.26692e-23	1.80212e-22	0
3779.53	7.67273e-23	-3.64593e-23	-3.96578e-23	2.06899e-22	0
3777.76	5.40836e-23	-3.74055e-23	-1.15933e-23	2.21923e-22	0
3775.99	4.39178e-23	-3.80374e-23	1.91204e-23	2.19611e-22	0
3774.21	4.85449e-23	-3.64688e-23	4.04818e-23	2.03825e-22	0
3772.44	6.14955e-23	-3.26989e-23	4.55714e-23	1.84907e-22	0
3770.67	7.12114e-23	-2.76707e-23	3.27573e-23	1.70394e-22	0
3768.9	6.98302e-23	-2.3585e-23	4.47646e-24	1.60085e-22	0
3767.13	5.73489e-23	-2.42161e-23	-3.17454e-23	1.54453e-22	0
3765.36	4.07027e-23	-3.14521e-23	-6.63455e-23	1.55631e-22	0
3763.59	3.14548e-23	-4.56095e-23	-8.87396e-23	1.65693e-22	0
3761.82	3.46958e-23	-6.4488e-23	-9.30218e-23	1.844e-22	0
3760.05	4.71904e-23	-8.27405e-23	-8.16301e-23	2.07472e-22	0
3758.28	6.10752e-23	-9.53328e-23	-6.22967e-23	2.28643e-22	0
3756.51	6.70959e-23	-9.88022e-23	-4.49959e-23	2.3927e-22	0
3754.74	6.33995e-23	-9.37758e-23	-3.6855e-23	2.34481e-22	0
3752.97	5.3686e-23	-8.49719e-23	-4.11346e-23	2.15025e-22	0
3751.2	4.81364e-23	-7.8055e-23	-5.70231e-23	1.84594e-22	0
3749.43	5.27694e-23	-7.7747e-23	-8.04503e-23	1.493e-22	0
3747.66	6.75877e-23	-8.68827e-23	-1.04492e-22	1.14752e-22	0
3745.89	8.47234e-23	-1.03576e-22	-1.1978e-22	8.63071e-23	0
3744.12	9.44539e-23	-1.2405e-22	-1.21012e-22	6.80688e-23	0
3742.35	9.12207e-23	-1.42323e-22	-1.07372e-22	6.37891e-23	0
3740.58	7.73359e-23	-1.52097e-22	-8.49677e-23	7.74158e-23	0
3738.81	6.25224e-23	-1.49906e-22	-6.07255e-23	1.10519e-22	0
3737.04	5.65066e-23	-1.36376e-22	-4.05551e-23	1.56436e-22	0
3735.27	6.34596e-23	-1.14653e-22	-2.8126e-23	1.97196e-22	0
3733.5	7.73623e-23	-9.10373e-23	-2.44594e-23	2.15292e-22	0
3731.73	8.7561e-23	-7.11977e-23	-2.67038e-23	2.0452e-22	0
3729.96	8.2935e-23	-5.92313e-23	-3.07832e-23	1.7151e-22	0
3728.19	6.16272e-23	-5.54552e-23	-2.99703e-23	1.28214e-22	0
3726.42	3.05844e-23	-5.8926e-23	-1.99818e-23	8.6624e-23	0
3724.65	3.70751e-24	-6.46034e-23	-2.65091e-24	5.62743e-23	0
3722.88	-6.02521e-24	-6.83907e-23	1.63144e-23	4.39632e-23	0
3721.11	5.56219e-24	-6.55597e-23	3.0592e-23	5.37582e-23	0
3719.34	2.96675e-23	-5.42173e-23	3.71214e-23	8.43381e-23	0
3717.57	5.05316e-23	-3.62529e-23	3.63086e-23	1.28131e-22	0
3715.79	5.37812e-23	-1.76551e-23	2.93756e-23	1.68595e-22	0
3714.02	3.33842e-23	-6.30591e-24	1.89734e-23	1.87406e-22	0
3712.25	-4.17337e-24	-9.14432e-24	8.97737e-24	1.73827e-22	0
3710.48	-4.54471e-23	-2.80659e-23	2.04049e-24	1.31004e-22	0
3708.71	-7.74521e-23	-6.11825e-23	2.04069e-25	7.07736e-23	0
3706.94	-9.41561e-23	-1.04397e-22	1.63266e-24	6.63427e-24	0
3705.17	-1.01122e-22	-1.51089e-22	1.83688e-24	-5.18629e-23	0
3703.4	-1.12264e-22	-1.94634e-22	-2.85763e-24	-9.83916e-23	0
3701.63	-1.40109e-22	-2.29668e-22	-1.3881e-23	-1.31e-22	0
3699.86	-1.90695e-22	-2.56505e-22	-2.89893e-23	-1.48652e-22	0
3698.09	-2.58921e-22	-2.81138e-22	-4.5325e-23	-1.5324e-22	0
3696.32	-3.32727e-22	-3.12717e-22	-6.06426e-23	-1.48136e-22	0
3694.55	-4.00047e-22	-3.5724e-22	-7.2287e-23	-1.39288e-22	0
3692.78	-4.54848e-22	-4.15972e-22	-7.84195e-23	-1.32853e-22	0
3691.01	-4.99446e-22	-4.86393e-22	-7.92429e-23	-1.31213e-22	0
3689.24	-5.42194e-22	-5.62192e-22	-7.67985e-23	-1.32241e-22	0
3687.47	-5.90985e-22	-6.34847e-22	-7.63963e-23	-1.30354e-22	0
3685.7	-6.47212e-22	-6.94569e-22	-8.23269e-23	-1.20022e-22	0
3683.93	-7.07163e-22	-7.3662e-22	-9.7452e-23	-1.00073e-22	0
3682.16	-7.61087e-22	-7.62573e-22	-1.20139e-22	-7.24051e-23	0
3680.39	-8.01553e-22	-7.80637e-22	-1.47122e-22	-4.35382e-23	0
3678.62	-8.2577e-22	-7.99334e-22	-1.73495e-22	-2.33916e-23	0
3676.85	-8.36521e-22	-8.23088e-22	-1.95786e-22	-2.14396e-23	0
3675.08	-8.40307e-22	-8.52533e-22	-2.10722e-22	-4.25079e-23	0
3673.31	-8.42702e-22	-8.83564e-22	-2.17895e-22	-8.40107e-23	0
3671.54	-8.45098e-22	-9.10494e-22	-2.19753e-22	-1.3753e-22	0
3669.77	-8.44241e-22	-9.27002e-22	-2.20794e-22	-1.924e-22	0
3668	-8.35485e-22	-9.2961e-22	-2.27969e-22	-2.37686e-22	0
3666.23	-8.16504e-22	-9.17997e-22	-2.44143e-22	-2.65682e-22	0
3664.46	-7.87294e-22	-8.96902e-22	-2.69725e-22	-2.71596e-22	0
3662.69	-7.52503e-22	-8.7043e-22	-3.01447e-22	-2.55018e-22	0
3660.92	-7.1724e-22	-8.4269e-22	-3.34402e-22	-2.18431e-22	0
3659.15	-6.85225e-22	-8.14628e-22	-3.62863e-22	-1.69416e-22	0
3657.37	-6.55995e-22	-7.86245e-22	-3.81714e-22	-1.21663e-22	0
3655.6	-6.28619e-22	-7.56593e-22	-3.88498e-22	-9.22566e-23	0
3653.83	-6.00308e-22	-7.25355e-22	-3.83007e-22	-9.15462e-23	0
3652.06	-5.72458e-22	-6.93795e-22	-3.70354e-22	-1.17917e-22	0
3650.29	-5.46463e-22	-6.62546e-22	-3.57903e-22	-1.59665e-22	0
3648.52	-5.2558e-22	-6.33822e-22	-3.52204e-22	-2.03563e-22	0
3646.75	-5.10275e-22	-6.07623e-22	-3.57146e-22	-2.39273e-22	0
3644.98	-4.98689e-22	-5.83001e-22	-3.71505e-22	-2.60856e-22	0
3643.21	-4.86171e-22	-5.58376e-22	-3.90779e-22	-2.67738e-22	0
3641.44	-4.69928e-22	-5.31847e-22	-4.09238e-22	-2.6307e-22	0
3639.67	-4.50891e-22	-5.02783e-22	-4.20124e-22	-2.53697e-22	0
3637.9	-4.33712e-22	-4.73397e-22	-4.18523e-22	-2.47168e-22	0
3636.13	-4.23511e-22	-4.46222e-22	-4.0361e-22	-2.49144e-22	0
3634.36	-4.24013e-22	-4.24106e-22	-3.7948e-22	-2.61813e-22	0
3632.59	-4.33359e-22	-4.09266e-22	-3.54526e-22	-2.83989e-22	0
3630.82	-4.44103e-22	-4.00754e-22	-3.36736e-22	-3.11286e-22	0
3629.05	-4.48797e-22	-3.96357e-22	-3.31644e-22	-3.39064e-22	0
3627.28	-4.41386e-22	-3.92275e-22	-3.40482e-22	-3.61165e-22	0
3625.51	-4.22799e-22	-3.85976e-22	-3.6018e-22	-3.73364e-22	0
3623.74	-3.99552e-22	-3.76826e-22	-3.85414e-22	-3.73544e-22	0
3621.97	-3.82355e-22	-3.66408e-22	-4.09832e-22	-3.63716e-22	0
3620.2	-3.77264e-22	-3.56939e-22	-4.27287e-22	-3.48117e-22	0
3618.43	-3.85681e-22	-3.50318e-22	-4.33677e-22	-3.33422e-22	0
3616.66	-4.01087e-22	-3.48131e-22	-4.28385e-22	-3.25374e-22	0
3614.89	-4.137e-22	-3.49427e-22	-4.16122e-22	-3.27952e-22	0
3613.12	-4.16064e-22	-3.52308e-22	-4.03242e-22	-3.42221e-22	0
3611.35	-4.05381e-22	-3.55188e-22	-3.96714e-22	-3.66421e-22	0
3609.58	-3.85377e-22	-3.56169e-22	-4.00028e-22	-3.96375e-22	0
3607.81	-3.66302e-22	-3.55247e-22	-4.1339e-22	-4.27301e-22	0
3606.04	-3.57011e-22	-3.53692e-22	-4.33726e-22	-4.54564e-22	0
3604.27	-3.59837e-22	-3.52454e-22	-4.55501e-22	-4.73668e-22	0
3602.5	-3.72919e-22	-3.51849e-22	-4.71948e-22	-4.8175e-22	0
3600.73	-3.89733e-22	-3.52512e-22	-4.7732e-22	-4.77376e-22	0
3598.95	-4.0282e-22	-3.52542e-22	-4.68539e-22	-4.60789e-22	0
3597.18	-4.07516e-22	-3.50351e-22	-4.47857e-22	-4.35376e-22	0
3595.41	-4.04285e-22	-3.44039e-22	-4.21221e-22	-4.06128e-22	0
3593.64	-3.96391e-22	-3.33603e-22	-3.95813e-22	-3.7847e-22	0
3591.87	-3.88495e-22	-3.20627e-22	-3.76966e-22	-3.57206e-22	0
3590.1	-3.81998e-22	-3.07016e-22	-3.67352e-22	-3.45179e-22	0
3588.33	-3.76898e-22	-2.94354e-22	-3.66356e-22	-3.44092e-22	0
3586.56	-3.70398e-22	-2.83275e-22	-3.71107e-22	-3.53334e-22	0
3584.79	-3.61098e-22	-2.7283e-22	-3.77912e-22	-3.69705e-22	0
3583.02	-3.49931e-22	-2.60796e-22	-3.81844e-22	-3.88441e-22	0
3581.25	-3.38294e-22	-2.44636e-22	-3.79001e-22	-4.04669e-22	0
3579.48	-3.28989e-22	-2.22761e-22	-3.67945e-22	-4.13598e-22	0
3577.71	-3.22016e-22	-1.96757e-22	-3.50932e-22	-4.13371e-22	0
3575.94	-3.13642e-22	-1.69796e-22	-3.32068e-22	-4.04371e-22	0
3574.17	-3.00131e-22	-1.45053e-22	-3.15665e-22	-3.89175e-22	0
3572.4	-2.7915e-22	-1.24114e-22	-3.04806e-22	-3.72186e-22	0
3570.63	-2.51162e-22	-1.07617e-22	-3.00723e-22	-3.57226e-22	0
3568.86	-2.20369e-22	-9.46093e-23	-3.02802e-22	-3.47889e-22	0
3567.09	-1.92839e-22	-8.19168e-23	-3.07758e-22	-3.46237e-22	0
3565.32	-1.74643e-22	-6.73171e-23	-3.12303e-22	-3.50862e-22	0
3563.55	-1.66252e-22	-4.79515e-23	-3.13562e-22	-3.58656e-22	0
3561.78	-1.64397e-22	-2.44541e-23	-3.09684e-22	-3.64657e-22	0
3560.01	-1.62076e-22	1.27045e-24	-3.00872e-22	-3.64462e-22	0
3558.24	-1.53214e-22	2.69993e-23	-2.90826e-22	-3.56648e-22	0
3556.47	-1.36409e-22	4.95558e-23	-2.81807e-22	-3.42502e-22	0
3554.7	-1.12127e-22	6.67155e-23	-2.76281e-22	-3.25629e-22	0
3552.93	-8.59714e-23	7.81592e-23	-2.74043e-22	-3.1144e-22	0
3551.16	-6.2615e-23	8.42032e-23	-2.74067e-22	-3.03614e-22	0
3549.39	-4.67317e-23	8.80238e-23	-2.74296e-22	-3.04388e-22	0
3547.62	-3.73886e-23	9.40697e-23	-2.71852e-22	-3.12269e-22	0
3545.85	-3.13157e-23	1.04884e-22	-2.64472e-22	-3.23868e-22	0
3544.08	-2.52417e-23	1.22058e-22	-2.51332e-22	-3.33858e-22	0
3542.31	-1.58943e-23	1.44638e-22	-2.32636e-22	-3.36611e-22	0
3540.53	-1.87008e-24	1.70084e-22	-2.1044e-22	-3.27925e-22	0
3538.76	1.5897e-23	1.94898e-22	-1.87828e-22	-3.06371e-22	0
3536.99	3.64728e-23	2.14947e-22	-1.6727e-22	-2.74411e-22	0
3535.22	5.89228e-23	2.28003e-22	-1.50824e-22	-2.38961e-22	0
3533.45	8.32473e-23	2.35655e-22	-1.3849e-22	-2.0888e-22	0
3531.68	1.08512e-22	2.41083e-22	-1.28624e-22	-1.91647e-22	0
3529.91	1.3378e-22	2.49056e-22	-1.19785e-22	-1.90737e-22	0
3528.14	1.56714e-22	2.62438e-22	-1.09298e-22	-2.04853e-22	0
3526.37	1.75441e-22	2.82503e-22	-9.51032e-23	-2.29143e-22	0
3524.6	1.89493e-22	3.08298e-22	-7.65833e-23	-2.5701e-22	0
3522.83	2.0074e-22	3.35689e-22	-5.57953e-23	-2.81462e-22	0
3521.06	2.12924e-22	3.60221e-22	-3.50038e-23	-2.96425e-22	0
3519.29	2.28387e-22	3.77756e-22	-1.68856e-23	-2.96925e-22	0
3517.52	2.49469e-22	3.88928e-22	-2.88317e-24	-2.81499e-22	0
3515.75	2.74767e-22	3.96601e-22	7.41451e-24	-2.53306e-22	0
3513.98	3.0007e-22	4.04593e-22	1.50363e-23	-2.20104e-22	0
3512.21	3.21631e-22	4.16726e-22	2.22474e-23	-1.91668e-22	0
3510.44	3.36642e-22	4.3491e-22	3.11078e-23	-1.74009e-22	0
3508.67	3.44163e-22	4.5851e-22	4.28541e-23	-1.68292e-22	0
3506.9	3.48408e-22	4.83706e-22	5.78994e-23	-1.71317e-22	0
3505.13	3.52184e-22	5.05403e-22	7.45956e-23	-1.78301e-22	0
3503.36	3.5924e-22	5.19461e-22	9.06766e-23	-1.84554e-22	0
3501.59	3.70982e-22	5.26195e-22	1.04287e-22	-1.86848e-22	0
3499.82	3.86005e-22	5.29107e-22	1.14396e-22	-1.83536e-22	0
3498.05	4.01966e-22	5.33294e-22	1.21414e-22	-1.75271e-22	0
3496.28	4.16056e-22	5.42578e-22	1.26991e-22	-1.64558e-22	0
3494.51	4.27805e-22	5.58236e-22	1.32774e-22	-1.54848e-22	0
3492.74	4.36744e-22	5.78676e-22	1.41239e-22	-1.49667e-22	0
3490.97	4.45216e-22	5.97207e-22	1.53004e-22	-1.50336e-22	0
3489.2	4.54158e-22	6.08412e-22	1.68277e-22	-1.55934e-22	0
3487.43	4.6357e-22	6.09418e-22	1.85203e-22	-1.62538e-22	0
3485.66	4.7439e-22	6.02456e-22	1.99863e-22	-1.6506e-22	0
3483.89	4.84743e-22	5.93262e-22	2.09161e-22	-1.58711e-22	0
3482.11	4.94629e-22	5.87572e-22	2.10623e-22	-1.40607e-22	0
3480.34	5.03579e-22	5.89534e-22	2.05276e-22	-1.12186e-22	0
3478.57	5.11592e-22	5.99149e-22	1.94771e-22	-7.94254e-23	0
3476.8	5.19138e-22	6.12273e-22	1.81994e-22	-5.11651e-23	0
3475.03	5.25278e-22	6.20935e-22	1.7004e-22	-3.35706e-23	0
3473.26	5.30481e-22	6.19392e-22	1.60974e-22	-2.95849e-23	0
3471.49	5.3287e-22	6.06684e-22	1.55827e-22	-3.80372e-23	0
3469.72	5.32915e-22	5.86e-22	1.52744e-22	-5.60512e-23	0
3467.95	5.29675e-22	5.63717e-22	1.49247e-22	-7.96041e-23	0
3466.18	5.24558e-22	5.46535e-22	1.41621e-22	-1.04426e-22	0
3464.41	5.18501e-22	5.38922e-22	1.27387e-22	-1.26185e-22	0
3462.64	5.11975e-22	5.42158e-22	1.06337e-22	-1.40574e-22	0
3460.87	5.05447e-22	5.52415e-22	7.97076e-23	-1.44496e-22	0
3459.1	4.98918e-22	5.61079e-22	5.01827e-23	-1.38468e-22	0
3457.33	4.92857e-22	5.60487e-22	2.12727e-23	-1.26625e-22	0
3455.56	4.86796e-22	5.48084e-22	-3.71779e-24	-1.15952e-22	0
3453.79	4.79794e-22	5.25783e-22	-2.18959e-23	-1.12468e-22	0
3452.02	4.71383e-22	4.99966e-22	-3.30531e-23	-1.17428e-22	0
3450.25	4.60623e-22	4.77019e-22	-3.82209e-23	-1.28817e-22	0
3448.48	4.47513e-22	4.6269e-22	-4.11167e-23	-1.43087e-22	0
3446.71	4.32052e-22	4.59535e-22	-4.54594e-23	-1.5652e-22	0
3444.94	4.17529e-22	4.64044e-22	-5.35226e-23	-1.64929e-22	0
3443.17	4.05821e-22	4.69512e-22	-6.65471e-23	-1.6536e-22	0
3441.4	3.98809e-22	4.69551e-22	-8.28808e-23	-1.5617e-22	0
3439.63	3.96493e-22	4.61285e-22	-9.98374e-23	-1.39693e-22	0
3437.86	3.96528e-22	4.45671e-22	-1.14316e-22	-1.20241e-22	0
3436.09	3.95152e-22	4.2622e-22	-1.24043e-22	-1.04656e-22	0
3434.32	3.88608e-22	4.06765e-22	-1.28189e-22	-9.77427e-23	0
3432.55	3.75953e-22	3.90503e-22	-1.28407e-22	-1.01177e-22	0
3430.78	3.59067e-22	3.78073e-22	-1.28211e-22	-1.13927e-22	0
3429.01	3.41707e-22	3.68517e-22	-1.31118e-22	-1.32553e-22	0
3427.24	3.28105e-22	3.5928e-22	-1.40436e-22	-1.52878e-22	0
3425.46	3.20142e-22	3.48122e-22	-1.56169e-22	-1.70512e-22	0
3423.69	3.16408e-22	3.35365e-22	-1.77903e-22	-1.82028e-22	0
3421.92	3.11734e-22	3.21645e-22	-2.03365e-22	-1.85173e-22	0
3420.15	3.02356e-22	3.08563e-22	-2.29039e-22	-1.80931e-22	0
3418.38	2.84513e-22	2.97398e-22	-2.51819e-22	-1.71538e-22	0
3416.61	2.60081e-22	2.87829e-22	-2.69845e-22	-1.61715e-22	0
3414.84	2.33764e-22	2.78899e-22	-2.82492e-22	-1.55284e-22	0
3413.07	2.12146e-22	2.68368e-22	-2.92038e-22	-1.54645e-22	0
3411.3	1.98052e-22	2.54635e-22	-3.00963e-22	-1.6093e-22	0
3409.53	1.92423e-22	2.37702e-22	-3.12582e-22	-1.72741e-22	0
3407.76	1.90087e-22	2.18845e-22	-3.28757e-22	-1.88316e-22	0
3405.99	1.84457e-22	2.00945e-22	-3.4949e-22	-2.04717e-22	0
3404.22	1.70355e-22	1.86243e-22	-3.73125e-22	-2.19771e-22	0
3402.45	1.47309e-22	1.76978e-22	-3.95936e-22	-2.31147e-22	0
3400.68	1.19081e-22	1.73792e-22	-4.15023e-22	-2.38081e-22	0
3398.91	9.3202e-23	1.73808e-22	-4.27693e-22	-2.41267e-22	0
3397.14	7.43797e-23	1.72542e-22	-4.33323e-22	-2.41784e-22	0
3395.37	6.63826e-23	1.65834e-22	-4.33568e-22	-2.42036e-22	0
3393.6	6.68592e-23	1.508e-22	-4.31119e-22	-2.43278e-22	0
3391.83	6.87485e-23	1.28079e-22	-4.29706e-22	-2.46894e-22	0
3390.06	6.59289e-23	1.00231e-22	-4.31401e-22	-2.53099e-22	0
3388.29	5.36896e-23	7.14166e-23	-4.37862e-22	-2.61023e-22	0
3386.52	3.24992e-23	4.67611e-23	-4.48677e-22	-2.69758e-22	0
3384.75	7.53669e-24	2.97888e-23	-4.62395e-22	-2.77759e-22	0
3382.98	-1.55458e-23	2.24236e-23	-4.76322e-22	-2.83966e-22	0
3381.21	-3.20364e-23	2.24255e-23	-4.88593e-22	-2.88302e-22	0
3379.44	-3.95777e-23	2.33885e-23	-4.96719e-22	-2.91585e-22	0
3377.67	-4.14658e-23	1.89046e-23	-5.00492e-22	-2.95135e-22	0
3375.9	-4.19405e-23	3.52489e-24	-5.00742e-22	-3.00132e-22	0
3374.13	-4.66568e-23	-2.37149e-23	-5.00161e-22	-3.06024e-22	0
3372.36	-5.84437e-23	-5.96126e-23	-5.00618e-22	-3.12365e-22	0
3370.59	-7.63603e-23	-9.74395e-23	-5.03978e-22	-3.1875e-22	0
3368.82	-9.75796e-23	-1.29503e-22	-5.1045e-22	-3.23598e-22	0
3367.04	-1.18802e-22	-1.4971e-22	-5.19827e-22	-3.26307e-22	0
3365.27	-1.36257e-22	-1.55173e-22	-5.2962e-22	-3.25407e-22	0
3363.5	-1.47585e-22	-1.49094e-22	-5.38171e-22	-3.20684e-22	0
3361.73	-1.53727e-22	-1.40769e-22	-5.43195e-22	-3.12326e-22	0
3359.96	-1.56098e-22	-1.41101e-22	-5.44071e-22	-3.01333e-22	0
3358.19	-1.58941e-22	-1.56828e-22	-5.41626e-22	-2.90365e-22	0
3356.42	-1.63671e-22	-1.86991e-22	-5.37728e-22	-2.82354e-22	0
3354.65	-1.72647e-22	-2.24215e-22	-5.34037e-22	-2.79027e-22	0
3352.88	-1.85871e-22	-2.57917e-22	-5.32213e-22	-2.80573e-22	0
3351.11	-2.02399e-22	-2.78471e-22	-5.32257e-22	-2.8548e-22	0
3349.34	-2.1893e-22	-2.81382e-22	-5.33963e-22	-2.91491e-22	0
3347.57	-2.33576e-22	-2.69854e-22	-5.36083e-22	-2.95639e-22	0
3345.8	-2.43034e-22	-2.53831e-22	-5.37997e-22	-2.95279e-22	0
3344.03	-2.47774e-22	-2.44867e-22	-5.38042e-22	-2.88918e-22	0
3342.26	-2.48266e-22	-2.51627e-22	-5.3601e-22	-2.77214e-22	0
3340.49	-2.46871e-22	-2.73796e-22	-5.31485e-22	-2.61468e-22	0
3338.72	-2.45475e-22	-3.04314e-22	-5.25922e-22	-2.44841e-22	0
3336.95	-2.45968e-22	-3.34195e-22	-5.19941e-22	-2.30652e-22	0
3335.18	-2.48821e-22	-3.55734e-22	-5.14584e-22	-2.20978e-22	0
3333.41	-2.54981e-22	-3.65397e-22	-5.10679e-22	-2.16769e-22	0
3331.64	-2.63502e-22	-3.65748e-22	-5.08644e-22	-2.17592e-22	0
3329.87	-2.73442e-22	-3.64173e-22	-5.07439e-22	-2.21229e-22	0
3328.1	-2.8291e-22	-3.68058e-22	-5.07274e-22	-2.24488e-22	0
3326.33	-2.90492e-22	-3.819e-22	-5.06901e-22	-2.24898e-22	0
3324.56	-2.96184e-22	-4.04738e-22	-5.0632e-22	-2.2072e-22	0
3322.79	-2.98571e-22	-4.31436e-22	-5.06154e-22	-2.12193e-22	0
3321.02	-3.00014e-22	-4.54925e-22	-5.07444e-22	-2.01344e-22	0
3319.25	-3.01929e-22	-4.70707e-22	-5.11228e-22	-1.90901e-22	0
3317.48	-3.08097e-22	-4.78458e-22	-5.17717e-22	-1.83969e-22	0
3315.71	-3.2041e-22	-4.82033e-22	-5.26701e-22	-1.82762e-22	0
3313.94	-3.38869e-22	-4.88501e-22	-5.36935e-22	-1.89032e-22	0
3312.17	-3.6064e-22	-5.02041e-22	-5.47378e-22	-2.02178e-22	0
3310.4	-3.81941e-22	-5.22976e-22	-5.56991e-22	-2.20871e-22	0
3308.62	-3.98992e-22	-5.46165e-22	-5.64318e-22	-2.41785e-22	0
3306.85	-4.08481e-22	-5.63893e-22	-5.69774e-22	-2.61124e-22	0
3305.08	-4.1277e-22	-5.7037e-22	-5.73566e-22	-2.75634e-22	0
3303.31	-4.15642e-22	-5.65273e-22	-5.76111e-22	-2.83917e-22	0
3301.54	-4.23243e-22	-5.53744e-22	-5.78448e-22	-2.86145e-22	0
3299.77	-4.38413e-22	-5.45107e-22	-5.80994e-22	-2.84196e-22	0
3298	-4.61625e-22	-5.46439e-22	-5.83748e-22	-2.80286e-22	0
3296.23	-4.88152e-22	-5.59029e-22	-5.85669e-22	-2.76796e-22	0
3294.46	-5.11846e-22	-5.79663e-22	-5.86135e-22	-2.75253e-22	0
3292.69	-5.26081e-22	-6.01266e-22	-5.84102e-22	-2.76757e-22	0
3290.92	-5.2991e-22	-6.16116e-22	-5.78738e-22	-2.80934e-22	0
3289.15	-5.26642e-22	-6.19385e-22	-5.70458e-22	-2.86277e-22	0
3287.38	-5.23374e-22	-6.12679e-22	-5.60303e-22	-2.91114e-22	0
3285.61	-5.25784e-22	-6.03719e-22	-5.50147e-22	-2.93779e-22	0
3283.84	-5.3766e-22	-6.00872e-22	-5.41862e-22	-2.93304e-22	0
3282.07	-5.56638e-22	-6.08969e-22	-5.36909e-22	-2.90338e-22	0
3280.3	-5.76565e-22	-6.29621e-22	-5.36121e-22	-2.86259e-22	0
3278.53	-5.91762e-22	-6.58002e-22	-5.38457e-22	-2.82495e-22	0
3276.76	-5.99387e-22	-6.87676e-22	-5.42668e-22	-2.80341e-22	0
3274.99	-6.01331e-22	-7.10915e-22	-5.47296e-22	-2.80491e-22	0
3273.22	-6.02328e-22	-7.23532e-22	-5.51092e-22	-2.82993e-22	0
3271.45	-6.08061e-22	-7.26168e-22	-5.53013e-22	-2.86698e-22	0
3269.68	-6.21846e-22	-7.25263e-22	-5.53684e-22	-2.90279e-22	0
3267.91	-6.42264e-22	-7.26933e-22	-5.54356e-22	-2.92459e-22	0
3266.14	-6.64581e-22	-7.36335e-22	-5.56069e-22	-2.92182e-22	0
3264.37	-6.83112e-22	-7.53147e-22	-5.60284e-22	-2.89753e-22	0
3262.6	-6.95486e-22	-7.7415e-22	-5.67627e-22	-2.86517e-22	0
3260.83	-7.01704e-22	-7.92579e-22	-5.77472e-22	-2.84518e-22	0
3259.06	-7.07448e-22	-8.03279e-22	-5.88779e-22	-2.85865e-22	0
3257.29	-7.16511e-22	-8.04957e-22	-5.99462e-22	-2.91781e-22	0
3255.52	-7.3221e-22	-7.99868e-22	-6.07436e-22	-3.02261e-22	0
3253.75	-7.52178e-22	-7.92521e-22	-6.11866e-22	-3.16492e-22	0
3251.98	-7.72149e-22	-7.87108e-22	-6.115e-22	-3.32759e-22	0
3250.2	-7.87382e-22	-7.84917e-22	-6.07379e-22	-3.47959e-22	0
3248.43	-7.95507e-22	-7.85627e-22	-6.00338e-22	-3.59278e-22	0
3246.66	-7.96996e-22	-7.86982e-22	-5.92878e-22	-3.63559e-22	0
3244.89	-7.96588e-22	-7.87693e-22	-5.86042e-22	-3.58138e-22	0
3243.12	-7.98551e-22	-7.87436e-22	-5.81084e-22	-3.42787e-22	0
3241.35	-8.04783e-22	-7.87502e-22	-5.77585e-22	-3.19748e-22	0
3239.58	-8.13387e-22	-7.89502e-22	-5.75337e-22	-2.94291e-22	0
3237.81	-8.2057e-22	-7.94084e-22	-5.72881e-22	-2.72543e-22	0
3236.04	-8.22061e-22	-8.00924e-22	-5.6938e-22	-2.58842e-22	0
3234.27	-8.16911e-22	-8.08733e-22	-5.64418e-22	-2.5448e-22	0
3232.5	-8.06542e-22	-8.15898e-22	-5.58412e-22	-2.58627e-22	0
3230.73	-7.96645e-22	-8.20805e-22	-5.52195e-22	-2.68776e-22	0
3228.96	-7.91966e-22	-8.23778e-22	-5.47439e-22	-2.81168e-22	0
3227.19	-7.94405e-22	-8.26428e-22	-5.45188e-22	-2.9231e-22	0
3225.42	-8.03014e-22	-8.31338e-22	-5.4586e-22	-2.98739e-22	0
3223.65	-8.13998e-22	-8.40122e-22	-5.49873e-22	-2.98545e-22	0
3221.88	-8.22135e-22	-8.51489e-22	-5.56394e-22	-2.92062e-22	0
3220.11	-8.24577e-22	-8.64472e-22	-5.63751e-22	-2.80863e-22	0
3218.34	-8.21323e-22	-8.74875e-22	-5.709e-22	-2.69074e-22	0
3216.57	-8.14744e-22	-8.80436e-22	-5.76379e-22	-2.59613e-22	0
3214.8	-8.09114e-22	-8.78895e-22	-5.79979e-22	-2.54474e-22	0
3213.03	-8.07282e-22	-8.71865e-22	-5.8149e-22	-2.55078e-22	0
3211.26	-8.10674e-22	-8.62895e-22	-5.81956e-22	-2.60985e-22	0
3209.49	-8.17869e-22	-8.55219e-22	-5.82216e-22	-2.7126e-22	0
3207.72	-8.26965e-22	-8.50449e-22	-5.82894e-22	-2.83575e-22	0
3205.95	-8.36063e-22	-8.48262e-22	-5.8399e-22	-2.95915e-22	0
3204.18	-8.42787e-22	-8.46721e-22	-5.84877e-22	-3.05114e-22	0
3202.41	-8.47137e-22	-8.43887e-22	-5.84092e-22	-3.10053e-22	0
3200.64	-8.48161e-22	-8.3976e-22	-5.81216e-22	-3.09657e-22	0
3198.87	-8.47284e-22	-8.3434e-22	-5.74994e-22	-3.04807e-22	0
3197.1	-8.44507e-22	-8.29888e-22	-5.66052e-22	-2.97086e-22	0
3195.33	-8.41253e-22	-8.28345e-22	-5.55018e-22	-2.87894e-22	0
3193.56	-8.39425e-22	-8.29386e-22	-5.43354e-22	-2.78308e-22	0
3191.78	-8.40924e-22	-8.33014e-22	-5.32107e-22	-2.69327e-22	0
3190.01	-8.45276e-22	-8.36966e-22	-5.22949e-22	-2.6097e-22	0
3188.24	-8.51055e-22	-8.41242e-22	-5.15882e-22	-2.53343e-22	0
3186.47	-8.55409e-22	-8.45842e-22	-5.10487e-22	-2.45619e-22	0
3184.7	-8.54532e-22	-8.51736e-22	-5.06766e-22	-2.38084e-22	0
3182.93	-8.46998e-22	-8.60542e-22	-5.03671e-22	-2.30627e-22	0
3181.16	-8.33754e-22	-8.7226e-22	-5.00367e-22	-2.23487e-22	0
3179.39	-8.20033e-22	-8.86244e-22	-4.96852e-22	-2.17129e-22	0
3177.62	-8.10114e-22	-8.9926e-22	-4.92709e-22	-2.1204e-22	0
3175.85	-8.08758e-22	-9.09044e-22	-4.88566e-22	-2.08758e-22	0
3174.08	-8.16441e-22	-9.14299e-22	-4.85259e-22	-2.07805e-22	0
3172.31	-8.28407e-22	-9.1535e-22	-4.83626e-22	-2.08893e-22	0
3170.54	-8.39424e-22	-9.14135e-22	-4.83459e-22	-2.12249e-22	0
3168.77	-8.42353e-22	-9.1292e-22	-4.84758e-22	-2.16081e-22	0
3167	-8.35287e-22	-9.13323e-22	-4.86684e-22	-2.19241e-22	0
3165.23	-8.20128e-22	-9.15021e-22	-4.87983e-22	-2.2032e-22	0
3163.46	-8.02586e-22	-9.15748e-22	-4.87816e-22	-2.17864e-22	0
3161.69	-7.90278e-22	-9.12266e-22	-4.86183e-22	-2.11901e-22	0
3159.92	-7.87966e-22	-9.0328e-22	-4.82454e-22	-2.02229e-22	0
3158.15	-7.96129e-22	-8.88788e-22	-4.77677e-22	-1.89749e-22	0
3156.38	-8.10007e-22	-8.71703e-22	-4.72271e-22	-1.76294e-22	0
3154.61	-8.22459e-22	-8.56557e-22	-4.66863e-22	-1.63838e-22	0
3152.84	-8.2729e-22	-8.46913e-22	-4.61244e-22	-1.55157e-22	0
3151.07	-8.22119e-22	-8.44068e-22	-4.55414e-22	-1.52056e-22	0
3149.3	-8.08373e-22	-8.46729e-22	-4.48745e-22	-1.55334e-22	0
3147.53	-7.91767e-22	-8.51983e-22	-4.40607e-22	-1.64303e-22	0
3145.76	-7.77539e-22	-8.56589e-22	-4.30581e-22	-1.76083e-22	0
3143.99	-7.69504e-22	-8.5828e-22	-4.18667e-22	-1.87096e-22	0
3142.22	-7.67662e-22	-8.56731e-22	-4.05493e-22	-1.9471e-22	0
3140.45	-7.69155e-22	-8.53238e-22	-3.92317e-22	-1.96691e-22	0
3138.68	-7.68742e-22	-8.49744e-22	-3.80396e-22	-1.92638e-22	0
3136.91	-7.63086e-22	-8.47869e-22	-3.70571e-22	-1.83966e-22	0
3135.13	-7.51709e-22	-8.48912e-22	-3.63261e-22	-1.72433e-22	0
3133.36	-7.36517e-22	-8.51576e-22	-3.58886e-22	-1.60444e-22	0
3131.59	-7.19892e-22	-8.55861e-22	-3.55979e-22	-1.50676e-22	0
3129.82	-7.06125e-22	-8.60471e-22	-3.53492e-22	-1.45075e-22	0
3128.05	-6.96647e-22	-8.65082e-22	-3.50584e-22	-1.44206e-22	0
3126.28	-6.91459e-22	-8.69369e-22	-3.46206e-22	-1.47145e-22	0
3124.51	-6.89609e-22	-8.71711e-22	-3.40779e-22	-1.51473e-22	0
3122.74	-6.88712e-22	-8.69838e-22	-3.35351e-22	-1.55136e-22	0
3120.97	-6.87338e-22	-8.62126e-22	-3.30552e-22	-1.55758e-22	0
3119.2	-6.84533e-22	-8.47276e-22	-3.27431e-22	-1.53228e-22	0
3117.43	-6.79819e-22	-8.26584e-22	-3.26829e-22	-1.47752e-22	0
3115.66	-6.74151e-22	-8.02645e-22	-3.27695e-22	-1.41088e-22	0
3113.89	-6.68481e-22	-7.78377e-22	-3.29192e-22	-1.34878e-22	0
3112.12	-6.64242e-22	-7.5735e-22	-3.29639e-22	-1.31269e-22	0
3110.35	-6.62388e-22	-7.43134e-22	-3.27357e-22	-1.30796e-22	0
3108.58	-6.63397e-22	-7.36705e-22	-3.21504e-22	-1.33242e-22	0
3106.81	-6.68226e-22	-7.36117e-22	-3.1145e-22	-1.3668e-22	0
3105.04	-6.74964e-22	-7.37801e-22	-2.97824e-22	-1.39085e-22	0
3103.27	-6.82181e-22	-7.37213e-22	-2.82095e-22	-1.38165e-22	0
3101.5	-6.87489e-22	-7.30782e-22	-2.66154e-22	-1.32697e-22	0
3099.73	-6.88979e-22	-7.18829e-22	-2.5084e-22	-1.22915e-22	0
3097.96	-6.85693e-22	-7.03304e-22	-2.37624e-22	-1.09579e-22	0
3096.19	-6.79065e-22	-6.8745e-22	-2.26508e-22	-9.538e-23	0
3094.42	-6.70525e-22	-6.75492e-22	-2.1686e-22	-8.21935e-23	0
3092.65	-6.63416e-22	-6.70027e-22	-2.07632e-22	-7.24437e-23	0
3090.88	-6.58695e-22	-6.72031e-22	-1.98191e-22	-6.65497e-23	0
3089.11	-6.56361e-22	-6.80208e-22	-1.87488e-22	-6.43743e-23	0
3087.34	-6.54983e-22	-6.9131e-22	-1.75942e-22	-6.42314e-23	0
3085.57	-6.5217e-22	-7.01764e-22	-1.64815e-22	-6.41906e-23	0
3083.8	-6.45057e-22	-7.08321e-22	-1.54948e-22	-6.26208e-23	0
3082.03	-6.33642e-22	-7.08705e-22	-1.47812e-22	-5.82495e-23	0
3080.26	-6.19358e-22	-7.01614e-22	-1.43618e-22	-5.15011e-23	0
3078.49	-6.04594e-22	-6.88348e-22	-1.43e-22	-4.32354e-23	0
3076.71	-5.92694e-22	-6.71179e-22	-1.44694e-22	-3.48925e-23	0
3074.94	-5.85573e-22	-6.53357e-22	-1.47651e-22	-2.81866e-23	0
3073.17	-5.82754e-22	-6.38782e-22	-1.50397e-22	-2.40381e-23	0
3071.4	-5.81846e-22	-6.29407e-22	-1.52303e-22	-2.22036e-23	0
3069.63	-5.79982e-22	-6.25233e-22	-1.52316e-22	-2.14074e-23	0
3067.86	-5.75249e-22	-6.23985e-22	-1.51066e-22	-2.07101e-23	0
3066.09	-5.66689e-22	-6.22085e-22	-1.49185e-22	-1.87e-23	0
3064.32	-5.55736e-22	-6.15308e-22	-1.47514e-22	-1.49348e-23	0
3062.55	-5.45738e-22	-6.01373e-22	-1.46474e-22	-9.40433e-24	0
3060.78	-5.39565e-22	-5.81257e-22	-1.45855e-22	-3.45063e-24	0
3059.01	-5.37696e-22	-5.60161e-22	-1.45656e-22	1.68917e-24	0
3057.24	-5.40612e-22	-5.42965e-22	-1.44406e-22	4.46413e-24	0
3055.47	-5.45441e-22	-5.34552e-22	-1.40839e-22	4.4579e-24	0
3053.7	-5.48836e-22	-5.36548e-22	-1.34324e-22	1.42229e-24	0
3051.93	-5.4936e-22	-5.47331e-22	-1.2486e-22	-2.76891e-24	0
3050.16	-5.45577e-22	-5.61045e-22	-1.1371e-22	-6.842e-24	0
3048.39	-5.37965e-22	-5.69879e-22	-1.01926e-22	-8.85935e-24	0
3046.62	-5.29394e-22	-5.68624e-22	-9.16148e-23	-7.82685e-24	0
3044.85	-5.20342e-22	-5.55976e-22	-8.40398e-23	-3.65129e-24	0
3043.08	-5.13204e-22	-5.37467e-22	-7.96233e-23	3.13984e-24	0
3041.31	-5.07981e-22	-5.21233e-22	-7.81553e-23	1.05e-23	0
3039.54	-5.04192e-22	-5.13788e-22	-7.85831e-23	1.60089e-23	0
3037.77	-5.00882e-22	-5.1904e-22	-7.96431e-23	1.76516e-23	0
3036	-4.97092e-22	-5.34388e-22	-8.00711e-23	1.44494e-23	0
3034.23	-4.92344e-22	-5.52344e-22	-7.88133e-23	6.93297e-24	0
3032.46	-4.86158e-22	-5.63138e-22	-7.65016e-23	-3.61377e-24	0
3030.69	-4.79012e-22	-5.59276e-22	-7.33464e-23	-1.48263e-23	0
3028.92	-4.70429e-22	-5.40754e-22	-7.06123e-23	-2.4207e-23	0
3027.15	-4.61365e-22	-5.13107e-22	-6.89317e-23	-3.02125e-23	0
3025.38	-4.52779e-22	-4.86107e-22	-6.91482e-23	-3.1616e-23	0
3023.61	-4.45149e-22	-4.66597e-22	-7.08406e-23	-2.87767e-23	0
3021.84	-4.40394e-22	-4.57512e-22	-7.37984e-23	-2.28104e-23	0
3020.07	-4.38513e-22	-4.57875e-22	-7.65458e-23	-1.61458e-23	0
3018.29	-4.39029e-22	-4.62476e-22	-7.78174e-23	-1.0865e-23	0
3016.52	-4.40024e-22	-4.66752e-22	-7.65585e-23	-8.59487e-24	0
3014.75	-4.40061e-22	-4.65813e-22	-7.27682e-23	-9.30637e-24	0
3012.98	-4.37221e-22	-4.59983e-22	-6.70789e-23	-1.2415e-23	0
3011.21	-4.31983e-22	-4.51545e-22	-6.07558e-23	-1.66584e-23	0
3009.44	-4.26266e-22	-4.45061e-22	-5.52755e-23	-2.11901e-23	0
3007.67	-4.22465e-22	-4.42816e-22	-5.16932e-23	-2.50479e-23	0
3005.9	-4.225e-22	-4.45788e-22	-5.04314e-23	-2.86484e-23	0
3004.13	-4.26372e-22	-4.51369e-22	-5.10687e-23	-3.14755e-23	0
3002.36	-4.32643e-22	-4.57278e-22	-5.25503e-23	-3.46339e-23	0
3000.59	-4.36996e-22	-4.60904e-22	-5.46653e-23	-3.83916e-23	0
2998.82	-4.36552e-22	-4.62573e-22	-5.63584e-23	-4.36188e-23	0
2997.05	-4.29872e-22	-4.63916e-22	-5.78408e-23	-5.00182e-23	0
2995.28	-4.18392e-22	-4.67543e-22	-5.93234e-23	-5.74412e-23	0
2993.51	-4.05471e-22	-4.74434e-22	-6.29175e-23	-6.50077e-23	0
2991.74	-3.95426e-22	-4.82958e-22	-6.88349e-23	-7.18903e-23	0
2989.97	-3.9066e-22	-4.89198e-22	-7.85543e-23	-7.82677e-23	0
2988.2	-3.91652e-22	-4.89892e-22	-9.16543e-23	-8.43614e-23	0
2986.43	-3.95045e-22	-4.82751e-22	-1.07291e-22	-9.09859e-23	0
2984.66	-3.96997e-22	-4.69407e-22	-1.24197e-22	-9.87437e-23	0
2982.89	-3.9511e-22	-4.5345e-22	-1.40473e-22	-1.08264e-22	0
2981.12	-3.87941e-22	-4.38143e-22	-1.5485e-22	-1.19213e-22	0
2979.35	-3.7789e-22	-4.26098e-22	-1.65849e-22	-1.31356e-22	0
2977.58	-3.67837e-22	-4.17317e-22	-1.74103e-22	-1.43243e-22	0
2975.81	-3.61144e-22	-4.0984e-22	-1.80245e-22	-1.54178e-22	0
2974.04	-3.59733e-22	-4.01383e-22	-1.85543e-22	-1.63028e-22	0
2972.27	-3.62644e-22	-3.91617e-22	-1.90842e-22	-1.69243e-22	0
2970.5	-3.66998e-22	-3.80544e-22	-1.96565e-22	-1.72941e-22	0

## Sheet: Fig_3b
IR frequency [cm-1]	4-5L water [10-21 m2/V]	~3L water [10-21 m2/V]	~2L water [10-21 m2/V]	~1L water [10-21 m2/V]	Summed signal [10-21 m2/V]	Baseline [10-21 m2/V]
3853.88	-3.02335e-23	1.83351e-22	5.42252e-22	3.17289e-22	3.51809e-22	0
3852.11	1.34273e-22	3.0561e-23	5.13034e-22	3.24077e-22	2.70478e-22	0
3850.34	3.14738e-22	8.51873e-23	3.68712e-22	3.43351e-22	2.67261e-22	0
3848.57	4.07436e-22	2.82246e-22	2.08108e-22	3.77195e-22	3.17574e-22	0
3846.8	3.782e-22	5.15757e-22	1.1707e-22	4.16248e-22	3.7432e-22	0
3845.03	2.58549e-22	7.03124e-22	1.35291e-22	4.43339e-22	4.0585e-22	0
3843.26	1.19365e-22	7.92947e-22	2.50439e-22	4.40251e-22	3.98543e-22	0
3841.49	3.74061e-23	7.63735e-22	4.01384e-22	3.99172e-22	3.44709e-22	0
3839.72	6.89628e-23	6.27822e-22	5.0486e-22	3.37267e-22	2.48422e-22	0
3837.95	2.04953e-22	4.48293e-22	5.08803e-22	2.89927e-22	1.22363e-22	0
3836.18	3.56581e-22	3.12334e-22	4.34664e-22	2.87347e-22	-2.18983e-23	0
3834.41	4.23636e-22	2.77218e-22	3.488e-22	3.30059e-22	-1.62966e-22	0
3832.64	3.7128e-22	3.4232e-22	3.0978e-22	3.93082e-22	-2.52435e-22	0
3830.86	2.36909e-22	4.76422e-22	3.38442e-22	4.41015e-22	-2.42749e-22	0
3829.09	8.98243e-23	6.39835e-22	4.15275e-22	4.45216e-22	-1.38073e-22	0
3827.32	-3.25476e-25	7.88954e-22	4.90818e-22	3.93696e-22	6.06056e-24	0
3825.55	1.30201e-23	8.65184e-22	5.13642e-22	3.07274e-22	1.15116e-22	0
3823.78	1.22398e-22	8.19678e-22	4.70062e-22	2.2865e-22	1.30388e-22	0
3822.01	2.50676e-22	6.64128e-22	3.9457e-22	1.96895e-22	3.60015e-23	0
3820.24	3.07021e-22	4.83159e-22	3.45765e-22	2.18789e-22	-1.19698e-22	0
3818.47	2.61135e-22	3.69236e-22	3.62724e-22	2.68819e-22	-2.45618e-22	0
3816.7	1.46859e-22	3.67962e-22	4.42857e-22	3.07395e-22	-2.69769e-22	0
3814.93	2.50755e-23	4.70899e-22	5.47754e-22	3.05335e-22	-1.84614e-22	0
3813.16	-4.42928e-23	6.33777e-22	6.21401e-22	2.56377e-22	-4.46259e-23	0
3811.39	-2.08453e-23	7.78442e-22	6.20148e-22	1.83439e-22	6.41628e-23	0
3809.62	8.40393e-23	8.11728e-22	5.43324e-22	1.26124e-22	7.42414e-23	0
3807.85	2.00342e-22	6.91262e-22	4.33912e-22	1.17273e-22	-9.64518e-24	0
3806.08	2.47923e-22	4.78253e-22	3.59667e-22	1.59504e-22	-1.16119e-22	0
3804.31	2.00374e-22	2.89972e-22	3.63605e-22	2.23115e-22	-1.68377e-22	0
3802.54	8.73243e-23	2.13749e-22	4.45093e-22	2.66404e-22	-1.37161e-22	0
3800.77	-3.58449e-23	2.77635e-22	5.60484e-22	2.60169e-22	-4.97324e-23	0
3799	-1.10147e-22	4.53624e-22	6.485e-22	2.0387e-22	3.14452e-23	0
3797.23	-9.41821e-23	6.55038e-22	6.62859e-22	1.23577e-22	5.47406e-23	0
3795.46	7.16979e-24	7.57391e-22	5.91182e-22	5.99655e-23	2.59836e-23	0
3793.69	1.30364e-22	6.68115e-22	4.66703e-22	4.84954e-23	1.39932e-24	0
3791.92	1.95878e-22	4.17177e-22	3.52645e-22	9.49078e-23	3.34414e-23	0
3790.15	1.68832e-22	1.32327e-22	3.05722e-22	1.70526e-22	1.25556e-22	0
3788.38	6.9751e-23	-6.12766e-23	3.40933e-22	2.31026e-22	2.31578e-22	0
3786.61	-5.28061e-23	-9.71371e-23	4.2636e-22	2.43038e-22	2.82715e-22	0
3784.84	-1.41153e-22	2.47752e-23	5.11151e-22	2.03939e-22	2.28721e-22	0
3783.07	-1.49967e-22	2.36035e-22	5.50313e-22	1.351e-22	8.80676e-23	0
3781.3	-7.10767e-23	4.09506e-22	5.2362e-22	7.1468e-23	-4.27262e-23	0
3779.53	4.9888e-23	4.19972e-22	4.42145e-22	4.48666e-23	-5.94612e-23	0
3777.76	1.4185e-22	2.49786e-22	3.45004e-22	6.83487e-23	6.86246e-23	0
3775.99	1.61428e-22	-3.9134e-24	2.77851e-22	1.25751e-22	2.83684e-22	0
3774.21	1.11867e-22	-2.14602e-22	2.66132e-22	1.83683e-22	4.72582e-22	0
3772.44	2.70719e-23	-2.92899e-22	2.99422e-22	2.13444e-22	5.2119e-22	0
3770.67	-4.76242e-23	-2.1333e-22	3.47722e-22	2.0772e-22	3.80749e-22	0
3768.9	-7.3073e-23	-1.50061e-23	3.81676e-22	1.76941e-22	1.2162e-22	0
3767.13	-3.78443e-23	1.97704e-22	3.84968e-22	1.42504e-22	-1.02923e-22	0
3765.36	3.45846e-23	3.04736e-22	3.58244e-22	1.22155e-22	-1.67356e-22	0
3763.59	9.78886e-23	2.49942e-22	3.17812e-22	1.24253e-22	-6.05218e-23	0
3761.82	1.16823e-22	7.37486e-23	2.83899e-22	1.43581e-22	1.25778e-22	0
3760.05	8.38711e-23	-1.25317e-22	2.67604e-22	1.63957e-22	2.6492e-22	0
3758.28	1.9256e-23	-2.46737e-22	2.64361e-22	1.73369e-22	2.69197e-22	0
3756.51	-4.14525e-23	-2.31742e-22	2.61771e-22	1.70249e-22	1.38257e-22	0
3754.74	-6.59375e-23	-9.00928e-23	2.48082e-22	1.61906e-22	-4.31025e-23	0
3752.97	-4.21119e-23	1.02505e-22	2.20679e-22	1.57218e-22	-1.66878e-22	0
3751.2	1.59973e-23	2.39632e-22	1.90661e-22	1.5932e-22	-1.73313e-22	0
3749.43	7.54215e-23	2.47487e-22	1.71086e-22	1.64556e-22	-8.20783e-23	0
3747.66	1.06447e-22	1.26692e-22	1.71753e-22	1.63002e-22	3.16818e-23	0
3745.89	9.66592e-23	-5.61668e-23	1.88747e-22	1.47862e-22	9.37994e-23	0
3744.12	5.78041e-23	-2.0509e-22	2.05743e-22	1.2227e-22	7.55223e-23	0
3742.35	1.66567e-23	-2.42339e-22	2.0576e-22	9.98097e-23	3.12958e-24	0
3740.58	-6.53256e-25	-1.50249e-22	1.81605e-22	9.40689e-23	-6.40215e-23	0
3738.81	1.73127e-23	2.28658e-23	1.43074e-22	1.11324e-22	-7.89366e-23	0
3737.04	6.23958e-23	1.89474e-22	1.07151e-22	1.4583e-22	-3.82801e-23	0
3735.27	1.13367e-22	2.74432e-22	9.47445e-23	1.80864e-22	1.56233e-23	0
3733.5	1.47355e-22	2.45701e-22	1.13702e-22	1.94993e-22	3.23247e-23	0
3731.73	1.51942e-22	1.26128e-22	1.52922e-22	1.77233e-22	-1.21197e-23	0
3729.96	1.29732e-22	-1.76462e-23	1.90187e-22	1.32804e-22	-1.01099e-22	0
3728.19	9.86958e-23	-1.05886e-22	2.02621e-22	8.2094e-23	-1.92467e-22	0
3726.42	7.84399e-23	-9.15132e-23	1.81065e-22	4.86327e-23	-2.44989e-22	0
3724.65	7.90997e-23	1.24206e-23	1.34012e-22	4.75906e-23	-2.44457e-22	0
3722.88	9.77382e-23	1.46444e-22	8.23746e-23	7.89751e-23	-2.12174e-22	0
3721.11	1.20956e-22	2.46489e-22	5.03439e-23	1.23441e-22	-1.86783e-22	0
3719.34	1.33389e-22	2.6547e-22	5.03477e-23	1.53266e-22	-1.95266e-22	0
3717.57	1.24898e-22	1.91597e-22	7.38925e-23	1.47e-22	-2.38331e-22	0
3715.79	9.71138e-23	5.23172e-23	9.67868e-23	1.03588e-22	-2.97236e-22	0
3714.02	6.21314e-23	-9.22161e-23	9.81022e-23	4.13337e-23	-3.47237e-22	0
3712.25	3.36843e-23	-1.83792e-22	7.06389e-23	-1.36045e-23	-3.66483e-22	0
3710.48	1.89693e-23	-2.03429e-22	2.48563e-23	-4.02934e-23	-3.4893e-22	0
3708.71	1.34103e-23	-1.77278e-22	-1.70082e-23	-3.13998e-23	-3.05266e-22	0
3706.94	6.21502e-24	-1.46544e-22	-3.40191e-23	3.66359e-24	-2.59475e-22	0
3705.17	-1.37395e-23	-1.43938e-22	-1.89736e-23	4.13494e-23	-2.35391e-22	0
3703.4	-5.29993e-23	-1.83862e-22	1.24319e-23	5.75794e-23	-2.50906e-22	0
3701.63	-1.08624e-22	-2.55855e-22	3.20637e-23	4.24026e-23	-3.14382e-22	0
3699.86	-1.70473e-22	-3.31131e-22	2.02867e-23	4.71174e-24	-4.218e-22	0
3698.09	-2.28395e-22	-3.84148e-22	-2.35593e-23	-3.7695e-23	-5.49013e-22	0
3696.32	-2.76503e-22	-4.07064e-22	-8.31144e-23	-6.75386e-23	-6.5532e-22	0
3694.55	-3.17741e-22	-4.1362e-22	-1.32201e-22	-7.64411e-23	-6.96933e-22	0
3692.78	-3.58e-22	-4.24757e-22	-1.49221e-22	-6.5448e-23	-6.60441e-22	0
3691.01	-4.04479e-22	-4.56185e-22	-1.29591e-22	-4.8171e-23	-5.7739e-22	0
3689.24	-4.62415e-22	-5.10522e-22	-9.49047e-23	-4.03181e-23	-5.0686e-22	0
3687.47	-5.32146e-22	-5.76656e-22	-8.05092e-23	-5.23637e-23	-4.97198e-22	0
3685.7	-6.08774e-22	-6.34304e-22	-1.11936e-22	-8.06462e-23	-5.63731e-22	0
3683.93	-6.84105e-22	-6.69048e-22	-1.86574e-22	-1.12599e-22	-6.81626e-22	0
3682.16	-7.52572e-22	-6.84156e-22	-2.77591e-22	-1.367e-22	-7.96706e-22	0
3680.39	-8.11228e-22	-6.96648e-22	-3.50288e-22	-1.45615e-22	-8.51406e-22	0
3678.62	-8.58107e-22	-7.26821e-22	-3.75852e-22	-1.41435e-22	-8.21172e-22	0
3676.85	-8.93861e-22	-7.85157e-22	-3.47067e-22	-1.33588e-22	-7.29254e-22	0
3675.08	-9.20125e-22	-8.66423e-22	-2.85533e-22	-1.3255e-22	-6.26923e-22	0
3673.31	-9.39843e-22	-9.45737e-22	-2.36434e-22	-1.45135e-22	-5.61226e-22	0
3671.54	-9.56289e-22	-9.91658e-22	-2.39072e-22	-1.67678e-22	-5.55529e-22	0
3669.77	-9.74375e-22	-9.87803e-22	-3.01319e-22	-1.897e-22	-6.07801e-22	0
3668	-9.98032e-22	-9.40712e-22	-3.9371e-22	-1.99672e-22	-6.93461e-22	0
3666.23	-1.0253e-21	-8.77234e-22	-4.74977e-22	-1.93398e-22	-7.75704e-22	0
3664.46	-1.04831e-21	-8.28162e-22	-5.09739e-22	-1.74543e-22	-8.25587e-22	0
3662.69	-1.05527e-21	-8.10534e-22	-4.84224e-22	-1.50444e-22	-8.35105e-22	0
3660.92	-1.03667e-21	-8.25015e-22	-4.1218e-22	-1.33156e-22	-8.13747e-22	0
3659.15	-9.90881e-22	-8.49982e-22	-3.26362e-22	-1.3002e-22	-7.73622e-22	0
3657.37	-9.2804e-22	-8.54636e-22	-2.70023e-22	-1.43138e-22	-7.2633e-22	0
3655.6	-8.65517e-22	-8.1472e-22	-2.69389e-22	-1.64648e-22	-6.8605e-22	0
3653.83	-8.19044e-22	-7.26947e-22	-3.17261e-22	-1.83015e-22	-6.6977e-22	0
3652.06	-7.95836e-22	-6.07694e-22	-3.8284e-22	-1.88274e-22	-6.88642e-22	0
3650.29	-7.88031e-22	-4.87766e-22	-4.30073e-22	-1.78323e-22	-7.35432e-22	0
3648.52	-7.76978e-22	-3.97341e-22	-4.38648e-22	-1.58412e-22	-7.85121e-22	0
3646.75	-7.42649e-22	-3.53455e-22	-4.06571e-22	-1.36398e-22	-8.0278e-22	0
3644.98	-6.77486e-22	-3.535e-22	-3.48253e-22	-1.21725e-22	-7.60465e-22	0
3643.21	-5.89022e-22	-3.77814e-22	-2.87952e-22	-1.20166e-22	-6.56049e-22	0
3641.44	-4.99551e-22	-4.03446e-22	-2.46004e-22	-1.31202e-22	-5.25526e-22	0
3639.67	-4.32037e-22	-4.10714e-22	-2.30289e-22	-1.48539e-22	-4.23116e-22	0
3637.9	-3.98951e-22	-3.91733e-22	-2.3294e-22	-1.62205e-22	-3.88824e-22	0
3636.13	-3.9242e-22	-3.46485e-22	-2.41489e-22	-1.64318e-22	-4.20963e-22	0
3634.36	-3.88513e-22	-2.80885e-22	-2.4479e-22	-1.53305e-22	-4.80442e-22	0
3632.59	-3.55399e-22	-2.07398e-22	-2.37589e-22	-1.3179e-22	-5.09837e-22	0
3630.82	-2.77647e-22	-1.37182e-22	-2.19886e-22	-1.0502e-22	-4.683e-22	0
3629.05	-1.66404e-22	-8.0084e-23	-1.91677e-22	-7.92963e-23	-3.57498e-22	0
3627.28	-5.0877e-23	-4.13581e-23	-1.52303e-22	-6.0396e-23	-2.21777e-22	0
3625.51	3.67656e-23	-2.2322e-23	-1.02419e-22	-4.9371e-23	-1.20258e-22	0
3623.74	7.61634e-23	-1.83843e-23	-4.53041e-23	-4.62233e-23	-8.97444e-23	0
3621.97	6.89464e-23	-1.57592e-23	8.53622e-24	-4.51763e-23	-1.20928e-22	0
3620.2	4.07144e-23	5.91015e-24	4.85946e-23	-4.04517e-23	-1.68908e-22	0
3618.43	2.92247e-23	6.17331e-23	6.63302e-23	-2.67948e-23	-1.84586e-22	0
3616.66	6.10811e-23	1.49747e-22	6.37083e-23	-2.10172e-24	-1.48263e-22	0
3614.89	1.35309e-22	2.52226e-22	5.12333e-23	3.10027e-23	-8.17991e-23	0
3613.12	2.25641e-22	3.42239e-22	4.7296e-23	6.72654e-23	-2.61448e-23	0
3611.35	2.98908e-22	3.93507e-22	6.5694e-23	9.77527e-23	-9.33028e-24	0
3609.58	3.27839e-22	3.85654e-22	1.10375e-22	1.14054e-22	-2.52017e-23	0
3607.81	3.0651e-22	3.21294e-22	1.67546e-22	1.13011e-22	-3.76097e-23	0
3606.04	2.54624e-22	2.28669e-22	2.15527e-22	9.77756e-23	-9.7185e-24	0
3604.27	2.14229e-22	1.57058e-22	2.35258e-22	7.7806e-23	6.76306e-23	0
3602.5	2.20489e-22	1.4524e-22	2.20817e-22	6.51937e-23	1.67835e-22	0
3600.73	2.78672e-22	1.97173e-22	1.86e-22	6.88792e-23	2.47651e-22	0
3598.95	3.67088e-22	2.85915e-22	1.5446e-22	9.04411e-23	2.78516e-22	0
3597.18	4.49917e-22	3.72685e-22	1.49205e-22	1.24623e-22	2.6032e-22	0
3595.41	4.99227e-22	4.18707e-22	1.78131e-22	1.60384e-22	2.25627e-22	0
3593.64	5.05485e-22	4.03599e-22	2.34666e-22	1.86681e-22	2.14706e-22	0
3591.87	4.83149e-22	3.39848e-22	2.98435e-22	1.97204e-22	2.48346e-22	0
3590.1	4.65742e-22	2.69519e-22	3.47088e-22	1.93528e-22	3.09555e-22	0
3588.33	4.81531e-22	2.40601e-22	3.69448e-22	1.84593e-22	3.62377e-22	0
3586.56	5.37448e-22	2.79407e-22	3.6816e-22	1.81976e-22	3.82783e-22	0
3584.79	6.15728e-22	3.81995e-22	3.58983e-22	1.93562e-22	3.75583e-22	0
3583.02	6.90075e-22	5.20762e-22	3.58352e-22	2.19351e-22	3.67258e-22	0
3581.25	7.36486e-22	6.55604e-22	3.74819e-22	2.53562e-22	3.85723e-22	0
3579.48	7.45091e-22	7.45091e-22	4.0444e-22	2.86725e-22	4.36501e-22	0
3577.71	7.24101e-22	7.64877e-22	4.36039e-22	3.08845e-22	4.94422e-22	0
3575.94	6.96531e-22	7.2284e-22	4.5975e-22	3.16234e-22	5.25151e-22	0
3574.17	6.86388e-22	6.54486e-22	4.68994e-22	3.10996e-22	5.16452e-22	0
3572.4	7.05188e-22	6.03883e-22	4.69029e-22	3.01021e-22	4.87865e-22	0
3570.63	7.48332e-22	6.01297e-22	4.69722e-22	2.92096e-22	4.78752e-22	0
3568.86	8.00364e-22	6.57266e-22	4.76995e-22	2.88434e-22	5.25199e-22	0
3567.09	8.45167e-22	7.56011e-22	4.90848e-22	2.87929e-22	6.30968e-22	0
3565.32	8.73854e-22	8.60036e-22	5.04704e-22	2.86898e-22	7.58172e-22	0
3563.55	8.89385e-22	9.2854e-22	5.12638e-22	2.84287e-22	8.48837e-22	0
3561.78	9.02285e-22	9.38482e-22	5.11361e-22	2.80623e-22	8.68549e-22	0
3560.01	9.22098e-22	8.9643e-22	5.08109e-22	2.81697e-22	8.28709e-22	0
3558.24	9.49813e-22	8.33966e-22	5.12754e-22	2.91197e-22	7.75975e-22	0
3556.47	9.80824e-22	7.90583e-22	5.34516e-22	3.08597e-22	7.65133e-22	0
3554.7	1.01118e-21	8.00518e-22	5.71422e-22	3.28634e-22	8.2574e-22	0
3552.93	1.03957e-21	8.81558e-22	6.14918e-22	3.44459e-22	9.36537e-22	0
3551.16	1.07191e-21	1.02187e-21	6.53153e-22	3.49226e-22	1.03564e-21	0
3549.39	1.11218e-21	1.18197e-21	6.74285e-22	3.42937e-22	1.06711e-21	0
3547.62	1.1594e-21	1.31318e-21	6.7832e-22	3.32443e-22	1.02299e-21	0
3545.85	1.20664e-21	1.3825e-21	6.73136e-22	3.27742e-22	9.4348e-22	0
3544.08	1.24137e-21	1.38597e-21	6.72562e-22	3.37796e-22	8.87323e-22	0
3542.31	1.25438e-21	1.34727e-21	6.87142e-22	3.63138e-22	8.96024e-22	0
3540.53	1.24564e-21	1.30659e-21	7.15562e-22	3.94811e-22	9.66529e-22	0
3538.76	1.22472e-21	1.3028e-21	7.51238e-22	4.19639e-22	1.04942e-21	0
3536.99	1.21033e-21	1.35697e-21	7.80965e-22	4.26005e-22	1.0894e-21	0
3535.22	1.21768e-21	1.45858e-21	7.96845e-22	4.09693e-22	1.07178e-21	0
3533.45	1.25139e-21	1.56613e-21	7.98225e-22	3.79668e-22	1.02634e-21	0
3531.68	1.29961e-21	1.63415e-21	7.93014e-22	3.52275e-22	1.00075e-21	0
3529.91	1.34157e-21	1.63691e-21	7.91098e-22	3.41754e-22	1.02866e-21	0
3528.14	1.36046e-21	1.58232e-21	7.99071e-22	3.53912e-22	1.10585e-21	0
3526.37	1.35299e-21	1.5053e-21	8.14298e-22	3.81368e-22	1.18816e-21	0
3524.6	1.33133e-21	1.44871e-21	8.32825e-22	4.10939e-22	1.22074e-21	0
3522.83	1.31825e-21	1.44816e-21	8.49376e-22	4.29436e-22	1.18072e-21	0
3521.06	1.33583e-21	1.50829e-21	8.63292e-22	4.2947e-22	1.09789e-21	0
3519.29	1.38903e-21	1.60272e-21	8.79848e-22	4.16312e-22	1.03327e-21	0
3517.52	1.46565e-21	1.68926e-21	9.04322e-22	4.03152e-22	1.03797e-21	0
3515.75	1.53964e-21	1.7382e-21	9.38695e-22	4.03711e-22	1.12031e-21	0
3513.98	1.58726e-21	1.74493e-21	9.7901e-22	4.2327e-22	1.2357e-21	0
3512.21	1.60124e-21	1.73121e-21	1.01735e-21	4.58139e-22	1.31295e-21	0
3510.44	1.58916e-21	1.73069e-21	1.0458e-21	4.98819e-22	1.30531e-21	0
3508.67	1.57081e-21	1.76712e-21	1.06238e-21	5.32643e-22	1.22953e-21	0
3506.9	1.56697e-21	1.84249e-21	1.07038e-21	5.50106e-22	1.15338e-21	0
3505.13	1.59085e-21	1.93502e-21	1.07839e-21	5.51205e-22	1.14462e-21	0
3503.36	1.64114e-21	2.00844e-21	1.09563e-21	5.428e-22	1.22938e-21	0
3501.59	1.701e-21	2.03236e-21	1.12146e-21	5.35449e-22	1.37665e-21	0
3499.82	1.75063e-21	2.00412e-21	1.14993e-21	5.35488e-22	1.51465e-21	0
3498.05	1.77709e-21	1.94873e-21	1.17108e-21	5.41313e-22	1.57975e-21	0
3496.28	1.78044e-21	1.90059e-21	1.17904e-21	5.48722e-22	1.5565e-21	0
3494.51	1.7729e-21	1.88546e-21	1.17379e-21	5.5402e-22	1.48478e-21	0
3492.74	1.76998e-21	1.90598e-21	1.16326e-21	5.56148e-22	1.43333e-21	0
3490.97	1.78621e-21	1.94433e-21	1.15934e-21	5.57749e-22	1.45725e-21	0
3489.2	1.82753e-21	1.97542e-21	1.16993e-21	5.64631e-22	1.56639e-21	0
3487.43	1.88935e-21	1.98014e-21	1.19442e-21	5.77865e-22	1.71756e-21	0
3485.66	1.95916e-21	1.96444e-21	1.22291e-21	5.92701e-22	1.84244e-21	0
3483.89	2.02204e-21	1.9494e-21	1.24743e-21	6.04367e-22	1.89328e-21	0
3482.11	2.07106e-21	1.96011e-21	1.2647e-21	6.08111e-22	1.87401e-21	0
3480.34	2.10391e-21	2.00649e-21	1.27536e-21	6.04458e-22	1.82672e-21	0
3478.57	2.12719e-21	2.0793e-21	1.28734e-21	5.99747e-22	1.79789e-21	0
3476.8	2.14948e-21	2.15806e-21	1.30792e-21	6.04548e-22	1.81021e-21	0
3475.03	2.17903e-21	2.22032e-21	1.33642e-21	6.24676e-22	1.85247e-21	0
3473.26	2.22016e-21	2.25484e-21	1.36823e-21	6.58021e-22	1.89413e-21	0
3471.49	2.26856e-21	2.26889e-21	1.3941e-21	6.92427e-22	1.91505e-21	0
3469.72	2.31498e-21	2.28359e-21	1.40808e-21	7.15209e-22	1.92163e-21	0
3467.95	2.35018e-21	2.31548e-21	1.41215e-21	7.15791e-22	1.9413e-21	0
3466.18	2.3682e-21	2.36522e-21	1.41028e-21	6.92583e-22	1.99638e-21	0
3464.41	2.3697e-21	2.41695e-21	1.40906e-21	6.53509e-22	2.08158e-21	0
3462.64	2.36326e-21	2.44555e-21	1.41115e-21	6.16544e-22	2.16466e-21	0
3460.87	2.36179e-21	2.4345e-21	1.41324e-21	5.98082e-22	2.20928e-21	0
3459.1	2.37552e-21	2.39105e-21	1.40872e-21	6.02357e-22	2.20307e-21	0
3457.33	2.40776e-21	2.34165e-21	1.39428e-21	6.20385e-22	2.16894e-21	0
3455.56	2.45356e-21	2.32331e-21	1.3719e-21	6.36828e-22	2.15441e-21	0
3453.79	2.50102e-21	2.35258e-21	1.35217e-21	6.38463e-22	2.20281e-21	0
3452.02	2.53625e-21	2.4202e-21	1.34632e-21	6.20524e-22	2.31843e-21	0
3450.25	2.55165e-21	2.49247e-21	1.36229e-21	5.8777e-22	2.44718e-21	0
3448.48	2.55118e-21	2.5363e-21	1.3948e-21	5.54482e-22	2.51166e-21	0
3446.71	2.54972e-21	2.53649e-21	1.42864e-21	5.37591e-22	2.46982e-21	0
3444.94	2.56347e-21	2.50626e-21	1.44727e-21	5.42394e-22	2.34482e-21	0
3443.17	2.59972e-21	2.48065e-21	1.44473e-21	5.65191e-22	2.20941e-21	0
3441.4	2.6535e-21	2.49803e-21	1.42565e-21	5.93812e-22	2.1483e-21	0
3439.63	2.70861e-21	2.57232e-21	1.40657e-21	6.15028e-22	2.21096e-21	0
3437.86	2.74322e-21	2.68897e-21	1.40337e-21	6.20897e-22	2.37165e-21	0
3436.09	2.74211e-21	2.80431e-21	1.42399e-21	6.08239e-22	2.53199e-21	0
3434.32	2.70956e-21	2.87334e-21	1.46049e-21	5.81285e-22	2.59496e-21	0
3432.55	2.66608e-21	2.87157e-21	1.49171e-21	5.51151e-22	2.53824e-21	0
3430.78	2.63683e-21	2.81023e-21	1.49579e-21	5.27366e-22	2.41218e-21	0
3429.01	2.63736e-21	2.73102e-21	1.46678e-21	5.14697e-22	2.29698e-21	0
3427.24	2.66536e-21	2.68092e-21	1.41725e-21	5.11559e-22	2.26469e-21	0
3425.46	2.70496e-21	2.68643e-21	1.36969e-21	5.12659e-22	2.34408e-21	0
3423.69	2.73298e-21	2.73894e-21	1.34266e-21	5.13228e-22	2.50033e-21	0
3421.92	2.73187e-21	2.80007e-21	1.3474e-21	5.1009e-22	2.65267e-21	0
3420.15	2.70196e-21	2.82214e-21	1.37399e-21	4.99536e-22	2.73464e-21	0
3418.38	2.66144e-21	2.78064e-21	1.39992e-21	4.81563e-22	2.73305e-21	0
3416.61	2.63417e-21	2.68549e-21	1.40268e-21	4.58818e-22	2.68498e-21	0
3414.84	2.63702e-21	2.58039e-21	1.3763e-21	4.3607e-22	2.64592e-21	0
3413.07	2.66968e-21	2.50972e-21	1.33534e-21	4.18618e-22	2.65407e-21	0
3411.3	2.71758e-21	2.49799e-21	1.30099e-21	4.11231e-22	2.70258e-21	0
3409.53	2.7582e-21	2.54257e-21	1.29248e-21	4.17092e-22	2.74693e-21	0
3407.76	2.77299e-21	2.6163e-21	1.31776e-21	4.36205e-22	2.74573e-21	0
3405.99	2.7573e-21	2.68475e-21	1.3649e-21	4.63272e-22	2.69732e-21	0
3404.22	2.72273e-21	2.72273e-21	1.41007e-21	4.87162e-22	2.63802e-21	0
3402.45	2.68881e-21	2.72228e-21	1.42873e-21	4.97273e-22	2.61233e-21	0
3400.68	2.67046e-21	2.69598e-21	1.41227e-21	4.88828e-22	2.64493e-21	0
3398.91	2.67166e-21	2.66636e-21	1.37195e-21	4.66066e-22	2.71457e-21	0
3397.14	2.68314e-21	2.64602e-21	1.32964e-21	4.39589e-22	2.76627e-21	0
3395.37	2.68997e-21	2.63694e-21	1.30323e-21	4.21062e-22	2.74984e-21	0
3393.6	2.68057e-21	2.62986e-21	1.30067e-21	4.16852e-22	2.65827e-21	0
3391.83	2.65293e-21	2.61282e-21	1.31271e-21	4.26431e-22	2.53372e-21	0
3390.06	2.61501e-21	2.58319e-21	1.32077e-21	4.41316e-22	2.44379e-21	0
3388.29	2.57709e-21	2.54426e-21	1.3096e-21	4.48777e-22	2.43934e-21	0
3386.52	2.54844e-21	2.506e-21	1.27521e-21	4.39793e-22	2.52747e-21	0
3384.75	2.53206e-21	2.47436e-21	1.22955e-21	4.14891e-22	2.66294e-21	0
3382.98	2.52363e-21	2.44537e-21	1.18786e-21	3.82027e-22	2.77153e-21	0
3381.21	2.51819e-21	2.41173e-21	1.16341e-21	3.52871e-22	2.78847e-21	0
3379.44	2.51109e-21	2.36946e-21	1.1582e-21	3.36978e-22	2.69114e-21	0
3377.67	2.50232e-21	2.32387e-21	1.16426e-21	3.38596e-22	2.51128e-21	0
3375.9	2.49456e-21	2.28756e-21	1.16965e-21	3.54545e-22	2.33151e-21	0
3374.13	2.48712e-21	2.27513e-21	1.16444e-21	3.75274e-22	2.23052e-21	0
3372.36	2.47603e-21	2.29455e-21	1.14794e-21	3.9229e-22	2.24212e-21	0
3370.59	2.45499e-21	2.33587e-21	1.12812e-21	3.99752e-22	2.34466e-21	0
3368.82	2.42e-21	2.37785e-21	1.11228e-21	3.98189e-22	2.47728e-21	0
3367.04	2.37471e-21	2.39794e-21	1.10639e-21	3.90255e-22	2.56908e-21	0
3365.27	2.32909e-21	2.38617e-21	1.10647e-21	3.79133e-22	2.56112e-21	0
3363.5	2.29541e-21	2.34984e-21	1.10589e-21	3.68009e-22	2.44014e-21	0
3361.73	2.27932e-21	2.30753e-21	1.09468e-21	3.57946e-22	2.25207e-21	0
3359.96	2.27384e-21	2.27783e-21	1.06821e-21	3.48944e-22	2.07605e-21	0
3358.19	2.26339e-21	2.26804e-21	1.03177e-21	3.3994e-22	1.97895e-21	0
3356.42	2.23136e-21	2.2702e-21	9.92673e-22	3.30935e-22	1.98801e-21	0
3354.65	2.17176e-21	2.26439e-21	9.59545e-22	3.20335e-22	2.08581e-21	0
3352.88	2.09655e-21	2.23202e-21	9.34381e-22	3.0814e-22	2.21695e-21	0
3351.11	2.02531e-21	2.17308e-21	9.13198e-22	2.92223e-22	2.30628e-21	0
3349.34	1.97963e-21	2.10284e-21	8.9334e-22	2.70991e-22	2.29491e-21	0
3347.57	1.96682e-21	2.04388e-21	8.69494e-22	2.46567e-22	2.18042e-21	0
3345.8	1.97893e-21	2.01081e-21	8.42323e-22	2.21608e-22	2.02067e-21	0
3344.03	1.99568e-21	2.00233e-21	8.13819e-22	2.03023e-22	1.89732e-21	0
3342.26	1.99484e-21	2.00381e-21	7.88633e-22	1.94002e-22	1.8684e-21	0
3340.49	1.96309e-21	1.99665e-21	7.68759e-22	1.94548e-22	1.9373e-21	0
3338.72	1.90377e-21	1.97088e-21	7.54862e-22	2.01474e-22	2.04858e-21	0
3336.95	1.8348e-21	1.93381e-21	7.48273e-22	2.10526e-22	2.11685e-21	0
3335.18	1.77844e-21	1.90405e-21	7.47664e-22	2.14796e-22	2.08809e-21	0
3333.41	1.75133e-21	1.89954e-21	7.52372e-22	2.1109e-22	1.97392e-21	0
3331.64	1.75445e-21	1.92361e-21	7.57746e-22	1.9728e-22	1.83734e-21	0
3329.87	1.7712e-21	1.96165e-21	7.55809e-22	1.76023e-22	1.74936e-21	0
3328.1	1.77931e-21	1.98639e-21	7.40575e-22	1.54763e-22	1.74334e-21	0
3326.33	1.76083e-21	1.9759e-21	7.11377e-22	1.37223e-22	1.79645e-21	0
3324.56	1.71308e-21	1.92352e-21	6.72867e-22	1.24999e-22	1.85324e-21	0
3322.79	1.64838e-21	1.8472e-21	6.34351e-22	1.17561e-22	1.87402e-21	0
3321.02	1.58733e-21	1.77685e-21	6.06469e-22	1.11186e-22	1.86576e-21	0
3319.25	1.54854e-21	1.7404e-21	5.93878e-22	1.01086e-22	1.86211e-21	0
3317.48	1.53868e-21	1.74519e-21	5.95253e-22	8.56632e-23	1.89253e-21	0
3315.71	1.55043e-21	1.76793e-21	5.97293e-22	6.27889e-23	1.95763e-21	0
3313.94	1.56884e-21	1.77472e-21	5.84699e-22	3.67183e-23	2.01937e-21	0
3312.17	1.57761e-21	1.74159e-21	5.52146e-22	1.17082e-23	2.01773e-21	0
3310.4	1.56908e-21	1.66854e-21	5.07613e-22	-6.38675e-24	1.9249e-21	0
3308.62	1.54391e-21	1.58084e-21	4.67066e-22	-1.3839e-23	1.77967e-21	0
3306.85	1.51009e-21	1.51641e-21	4.49136e-22	-7.98463e-24	1.66412e-21	0
3305.08	1.47993e-21	1.50522e-21	4.63143e-22	9.04993e-24	1.64733e-21	0
3303.31	1.46274e-21	1.55324e-21	5.04438e-22	3.19433e-23	1.73951e-21	0
3301.54	1.46251e-21	1.63389e-21	5.48401e-22	4.8451e-23	1.88182e-21	0
3299.77	1.47426e-21	1.70189e-21	5.67075e-22	4.84543e-23	1.9723e-21	0
3298	1.48761e-21	1.71991e-21	5.45125e-22	2.92863e-23	1.93205e-21	0
3296.23	1.49197e-21	1.67801e-21	4.90558e-22	-2.66246e-24	1.76666e-21	0
3294.46	1.4807e-21	1.59618e-21	4.31994e-22	-3.30153e-23	1.56296e-21	0
3292.69	1.45244e-21	1.51168e-21	3.97391e-22	-4.79266e-23	1.42844e-21	0
3290.92	1.41354e-21	1.46379e-21	4.06054e-22	-3.88747e-23	1.42244e-21	0
3289.15	1.37596e-21	1.47448e-21	4.53328e-22	-1.01183e-23	1.53004e-21	0
3287.38	1.35272e-21	1.53114e-21	5.0594e-22	2.13028e-23	1.67476e-21	0
3285.61	1.35083e-21	1.59183e-21	5.23287e-22	3.19565e-23	1.77017e-21	0
3283.84	1.36691e-21	1.61325e-21	4.84043e-22	9.055e-24	1.77196e-21	0
3282.07	1.38865e-21	1.57475e-21	4.00846e-22	-4.15495e-23	1.70446e-21	0
3280.3	1.40107e-21	1.48431e-21	3.09647e-22	-1.00685e-22	1.64222e-21	0
3278.53	1.39384e-21	1.37387e-21	2.49067e-22	-1.43314e-22	1.65189e-21	0
3276.76	1.36631e-21	1.28539e-21	2.47088e-22	-1.50783e-22	1.74056e-21	0
3274.99	1.32811e-21	1.25285e-21	3.01722e-22	-1.16693e-22	1.84821e-21	0
3273.22	1.29723e-21	1.27892e-21	3.8101e-22	-5.75512e-23	1.89323e-21	0
3271.45	1.286e-21	1.34096e-21	4.33664e-22	-5.86213e-24	1.83322e-21	0
3269.68	1.29709e-21	1.40168e-21	4.29033e-22	1.2791e-23	1.69219e-21	0
3267.91	1.31984e-21	1.43044e-21	3.71767e-22	-6.92899e-24	1.5471e-21	0
3266.14	1.33559e-21	1.41588e-21	2.94504e-22	-4.90395e-23	1.47899e-21	0
3264.37	1.3277e-21	1.36534e-21	2.35887e-22	-9.00901e-23	1.5182e-21	0
3262.6	1.29014e-21	1.3028e-21	2.27241e-22	-1.04491e-22	1.61886e-21	0
3260.83	1.23259e-21	1.25958e-21	2.75908e-22	-8.05066e-23	1.69335e-21	0
3259.06	1.17703e-21	1.25501e-21	3.53242e-22	-2.7193e-23	1.68433e-21	0
3257.29	1.14579e-21	1.2871e-21	4.09258e-22	2.45288e-23	1.5965e-21	0
3255.52	1.14721e-21	1.33385e-21	4.05288e-22	4.21286e-23	1.48546e-21	0
3253.75	1.17029e-21	1.36795e-21	3.4332e-22	1.7066e-23	1.41958e-21	0
3251.98	1.19338e-21	1.36938e-21	2.56009e-22	-3.57346e-23	1.44173e-21	0
3250.2	1.19313e-21	1.33081e-21	1.83353e-22	-9.01432e-23	1.54582e-21	0
3248.43	1.15988e-21	1.2629e-21	1.55362e-22	-1.21622e-22	1.67783e-21	0
3246.66	1.10428e-21	1.19297e-21	1.82047e-22	-1.14696e-22	1.76367e-21	0
3244.89	1.05101e-21	1.15105e-21	2.44081e-22	-7.46914e-23	1.75917e-21	0
3243.12	1.02375e-21	1.1478e-21	2.97454e-22	-2.66775e-23	1.67453e-21	0
3241.35	1.03016e-21	1.17456e-21	3.08148e-22	-1.06718e-24	1.55781e-21	0
3239.58	1.05992e-21	1.21e-21	2.7215e-22	-8.53805e-24	1.4661e-21	0
3237.81	1.09168e-21	1.23277e-21	2.128e-22	-3.89577e-23	1.43848e-21	0
3236.04	1.10144e-21	1.22953e-21	1.62781e-22	-7.20505e-23	1.48334e-21	0
3234.27	1.0755e-21	1.1996e-21	1.48115e-22	-8.59332e-23	1.57104e-21	0
3232.5	1.01886e-21	1.15698e-21	1.78818e-22	-6.93922e-23	1.6503e-21	0
3230.73	9.53212e-22	1.12304e-21	2.41556e-22	-2.61575e-23	1.67638e-21	0
3228.96	9.04901e-22	1.11311e-21	3.02968e-22	2.18885e-23	1.63552e-21	0
3227.19	8.88617e-22	1.12587e-21	3.26349e-22	4.75175e-23	1.54565e-21	0
3225.42	9.01698e-22	1.14865e-21	3.01678e-22	3.89779e-23	1.43993e-21	0
3223.65	9.27796e-22	1.16609e-21	2.46967e-22	4.80585e-24	1.35277e-21	0
3221.88	9.45554e-22	1.1655e-21	1.90913e-22	-3.47115e-23	1.3147e-21	0
3220.11	9.3995e-22	1.14423e-21	1.58216e-22	-5.92809e-23	1.33388e-21	0
3218.34	9.08975e-22	1.11093e-21	1.61566e-22	-5.92853e-23	1.39389e-21	0
3216.57	8.65643e-22	1.07963e-21	1.95629e-22	-3.63216e-23	1.45657e-21	0
3214.8	8.27647e-22	1.05968e-21	2.36375e-22	-6.94435e-24	1.48146e-21	0
3213.03	8.08342e-22	1.04908e-21	2.53087e-22	5.87643e-24	1.44946e-21	0
3211.26	8.07734e-22	1.0378e-21	2.34407e-22	-6.94538e-24	1.36828e-21	0
3209.49	8.1848e-22	1.01784e-21	1.90344e-22	-3.68667e-23	1.26879e-21	0
3207.72	8.28226e-22	9.87192e-22	1.42936e-22	-6.78611e-23	1.19294e-21	0
3205.95	8.27286e-22	9.53199e-22	1.12888e-22	-8.44319e-23	1.16846e-21	0
3204.18	8.11315e-22	9.28553e-22	1.14232e-22	-7.69563e-23	1.19267e-21	0
3202.41	7.83984e-22	9.20605e-22	1.46308e-22	-4.81013e-23	1.23122e-21	0
3200.64	7.50636e-22	9.24682e-22	1.93088e-22	-1.01555e-23	1.2451e-21	0
3198.87	7.17595e-22	9.24054e-22	2.26504e-22	1.55011e-23	1.21404e-21	0
3197.1	6.88884e-22	9.03367e-22	2.28514e-22	1.71052e-23	1.14609e-21	0
3195.33	6.65182e-22	8.57286e-22	1.99789e-22	-2.1382e-24	1.07255e-21	0
3193.56	6.4482e-22	7.93162e-22	1.56361e-22	-2.94011e-23	1.02667e-21	0
3191.78	6.26796e-22	7.30371e-22	1.17608e-22	-5.18543e-23	1.02347e-21	0
3190.01	6.11778e-22	6.91633e-22	1.00905e-22	-5.98747e-23	1.04827e-21	0
3188.24	5.97761e-22	6.88311e-22	1.13605e-22	-4.97188e-23	1.07425e-21	0
3186.47	5.80431e-22	7.09081e-22	1.46361e-22	-2.94058e-23	1.077e-21	0
3184.7	5.56748e-22	7.25177e-22	1.73775e-22	-1.33673e-23	1.0471e-21	0
3182.93	5.27046e-22	7.07853e-22	1.7312e-22	-1.44378e-23	9.92213e-22	0
3181.16	4.95334e-22	6.47744e-22	1.38373e-22	-3.31559e-23	9.29446e-22	0
3179.39	4.67628e-22	5.59549e-22	8.49017e-23	-6.09688e-23	8.76691e-22	0
3177.62	4.49946e-22	4.7134e-22	3.34284e-23	-8.71812e-23	8.42152e-22	0
3175.85	4.43628e-22	4.15881e-22	4.01171e-24	-1.0163e-22	8.20946e-22	0
3174.08	4.44331e-22	4.07888e-22	1.003e-23	-9.84281e-23	8.03711e-22	0
3172.31	4.40686e-22	4.35336e-22	4.81478e-23	-7.81064e-23	7.80422e-22	0
3170.54	4.22997e-22	4.6212e-22	9.56341e-23	-5.08265e-23	7.40843e-22	0
3168.77	3.8825e-22	4.56805e-22	1.22394e-22	-2.99632e-23	6.79846e-22	0
3167	3.41124e-22	4.0868e-22	1.13708e-22	-2.46145e-23	6.01624e-22	0
3165.23	2.91316e-22	3.28441e-22	7.55882e-23	-3.42488e-23	5.17799e-22	0
3163.46	2.5053e-22	2.44844e-22	2.87658e-23	-5.08419e-23	4.45318e-22	0
3161.69	2.26464e-22	1.88665e-22	-6.69023e-24	-6.69023e-23	4.00749e-22	0
3159.92	2.19456e-22	1.75967e-22	-1.27124e-23	-7.33305e-23	3.92592e-22	0
3158.15	2.19473e-22	1.9873e-22	1.6059e-23	-6.53066e-23	4.14104e-22	0
3156.38	2.13467e-22	2.23505e-22	6.15642e-23	-4.711e-23	4.39763e-22	0
3154.61	1.93072e-22	2.20845e-22	9.30224e-23	-2.99813e-23	4.44078e-22	0
3152.84	1.58953e-22	1.80035e-22	8.83445e-23	-2.46294e-23	4.19007e-22	0
3151.07	1.18806e-22	1.12447e-22	5.08689e-23	-3.4805e-23	3.77602e-22	0
3149.3	8.5344e-23	4.48474e-23	-1.33873e-24	-5.62266e-23	3.41161e-22	0
3147.53	6.76076e-23	4.68567e-24	-4.61874e-23	-7.97903e-23	3.32232e-22	0
3145.76	6.7944e-23	4.01639e-24	-6.42623e-23	-9.6929e-23	3.57718e-22	0
3143.99	7.83217e-23	2.74461e-23	-4.75286e-23	-9.85381e-23	3.99383e-22	0
3142.22	8.63568e-23	4.68603e-23	-7.36376e-24	-8.35451e-23	4.17118e-22	0
3140.45	8.26768e-23	3.8828e-23	2.87862e-23	-6.21247e-23	3.82057e-22	0
3138.68	6.49379e-23	2.67785e-24	3.81594e-23	-4.71302e-23	2.97382e-22	0
3136.91	3.71574e-23	-4.61957e-23	1.87461e-23	-4.49906e-23	1.92985e-22	0
3135.13	6.69552e-24	-8.23548e-23	-1.47301e-23	-5.40998e-23	1.06668e-22	0
3133.36	-1.8414e-23	-8.77176e-23	-4.21848e-23	-6.58887e-23	7.05907e-23	0
3131.59	-3.44869e-23	-6.2947e-23	-4.75451e-23	-7.17863e-23	9.11964e-23	0
3129.82	-4.28606e-23	-2.8797e-23	-2.27697e-23	-6.32194e-23	1.33192e-22	0
3128.05	-4.88915e-23	-1.33949e-23	2.27714e-23	-4.07206e-23	1.51998e-22	0
3126.28	-5.79372e-23	-3.28199e-23	6.29607e-23	-1.55392e-23	1.26867e-22	0
3124.51	-7.23431e-23	-8.1051e-23	7.50224e-23	-2.1435e-24	7.19989e-23	0
3122.74	-9.11053e-23	-1.35988e-22	5.49311e-23	-8.0387e-24	1.81294e-23	0
3120.97	-1.0987e-22	-1.70835e-22	1.60786e-23	-2.89414e-23	-1.03396e-23	0
3119.2	-1.23948e-22	-1.69507e-22	-2.21096e-23	-5.52071e-23	-6.9249e-24	0
3117.43	-1.29987e-22	-1.36018e-22	-4.28824e-23	-7.55803e-23	1.0356e-23	0
3115.66	-1.27987e-22	-9.51523e-23	-3.61847e-23	-7.93382e-23	1.30338e-23	0
3113.89	-1.223e-22	-7.84058e-23	-6.70135e-24	-6.37969e-23	-1.59424e-23	0
3112.12	-1.16612e-22	-9.91872e-23	2.74775e-23	-3.91387e-23	-6.59365e-23	0
3110.35	-1.1528e-22	-1.47451e-22	4.35651e-23	-2.25198e-23	-1.10885e-22	0
3108.58	-1.18975e-22	-1.97063e-22	3.48546e-23	-2.25215e-23	-1.29667e-22	0
3106.81	-1.27363e-22	-2.21879e-22	1.0055e-23	-3.75385e-23	-1.14241e-22	0
3105.04	-1.36422e-22	-2.08488e-22	-1.60891e-23	-5.73844e-23	-7.88796e-23	0
3103.27	-1.43472e-22	-1.64925e-22	-2.88284e-23	-6.86518e-23	-5.49866e-23	0
3101.5	-1.47505e-22	-1.17333e-22	-2.01143e-23	-6.16838e-23	-6.81103e-23	0
3099.73	-1.49192e-22	-9.38735e-23	1.00579e-23	-3.48673e-23	-1.17406e-22	0
3097.96	-1.52556e-22	-1.09974e-22	4.82813e-23	2.14584e-24	-1.77937e-22	0
3096.19	-1.60949e-22	-1.55584e-22	7.51098e-23	2.95074e-23	-2.23408e-22	0
3094.42	-1.75716e-22	-2.07908e-22	7.84686e-23	3.48749e-23	-2.40573e-22	0
3092.65	-1.95515e-22	-2.4213e-22	6.30477e-23	2.03899e-23	-2.36915e-22	0
3090.88	-2.14646e-22	-2.4416e-22	3.95754e-23	-3.21969e-24	-2.29839e-22	0
3089.11	-2.26401e-22	-2.18016e-22	2.01245e-23	-2.25395e-23	-2.35833e-22	0
3087.34	-2.27424e-22	-1.81134e-22	1.40882e-23	-2.52246e-23	-2.57965e-22	0
3085.57	-2.18383e-22	-1.59007e-22	2.61657e-23	-7.51426e-24	-2.82395e-22	0
3083.8	-2.06657e-22	-1.67741e-22	4.96514e-23	2.30812e-23	-2.93728e-22	0
3082.03	-2.00633e-22	-2.04659e-22	6.97855e-23	4.77762e-23	-2.87487e-22	0
3080.26	-2.05345e-22	-2.5232e-22	7.4488e-23	5.20745e-23	-2.73026e-22	0
3078.49	-2.19789e-22	-2.8992e-22	6.17423e-23	3.59716e-23	-2.65268e-22	0
3076.71	-2.37591e-22	-3.04707e-22	3.89273e-23	1.02016e-23	-2.77201e-22	0
3074.94	-2.49019e-22	-2.94661e-22	1.74514e-23	-1.12763e-23	-3.1082e-22	0
3073.17	-2.46687e-22	-2.68503e-22	8.05509e-24	-1.61102e-23	-3.55629e-22	0
3071.4	-2.316e-22	-2.4167e-22	1.81252e-23	2.14818e-24	-3.95508e-22	0
3069.63	-2.14162e-22	-2.29603e-22	4.83374e-23	3.97441e-23	-4.22113e-22	0
3067.86	-2.06456e-22	-2.3499e-22	8.66107e-23	7.89568e-23	-4.38313e-22	0
3066.09	-2.16542e-22	-2.53808e-22	1.14818e-22	1.0206e-22	-4.51355e-22	0
3064.32	-2.43082e-22	-2.75985e-22	1.23555e-22	1.03142e-22	-4.61065e-22	0
3062.55	-2.76005e-22	-2.92794e-22	1.13491e-22	8.75695e-23	-4.56884e-22	0
3060.78	-3.02217e-22	-2.99531e-22	9.33515e-23	6.76966e-23	-4.27013e-22	0
3059.01	-3.09627e-22	-2.96194e-22	7.58955e-23	5.58806e-23	-3.70079e-22	0
3057.24	-2.942e-22	-2.88155e-22	7.18708e-23	6.01834e-23	-3.05185e-22	0
3055.47	-2.67016e-22	-2.82801e-22	8.59824e-23	8.11459e-23	-2.61577e-22	0
3053.7	-2.45538e-22	-2.86181e-22	1.1286e-22	1.08561e-22	-2.57177e-22	0
3051.93	-2.41188e-22	-2.98966e-22	1.35039e-22	1.26305e-22	-2.91248e-22	0
3050.16	-2.56323e-22	-3.19144e-22	1.3908e-22	1.25776e-22	-3.43756e-22	0
3048.39	-2.81539e-22	-3.39325e-22	1.22291e-22	1.09121e-22	-3.86031e-22	0
3046.62	-3.01046e-22	-3.52788e-22	9.40769e-23	8.4938e-23	-3.93784e-22	0
3044.85	-3.01068e-22	-3.54158e-22	6.72026e-23	6.50521e-23	-3.63802e-22	0
3043.08	-2.77903e-22	-3.42758e-22	5.64542e-23	5.86049e-23	-3.20032e-22	0
3041.31	-2.41628e-22	-3.23963e-22	6.99007e-23	6.99007e-23	-2.94048e-22	0
3039.54	-2.11391e-22	-3.07172e-22	1.02839e-22	9.46385e-23	-3.04477e-22	0
3037.77	-2.0365e-22	-3.01778e-22	1.36439e-22	1.2098e-22	-3.46072e-22	0
3036	-2.19096e-22	-3.08482e-22	1.51217e-22	1.34953e-22	-3.93932e-22	0
3034.23	-2.4899e-22	-3.21906e-22	1.42472e-22	1.3387e-22	-4.21641e-22	0
3032.46	-2.76865e-22	-3.33313e-22	1.176e-22	1.21498e-22	-4.16462e-22	0
3030.69	-2.88609e-22	-3.32622e-22	9.07152e-23	1.05364e-22	-3.8883e-22	0
3028.92	-2.78514e-22	-3.17822e-22	7.79436e-23	9.46074e-23	-3.66746e-22	0
3027.15	-2.53322e-22	-2.94983e-22	8.86964e-23	9.5147e-23	-3.72573e-22	0
3025.38	-2.30157e-22	-2.78204e-22	1.17598e-22	1.06443e-22	-4.05055e-22	0
3023.61	-2.23789e-22	-2.77552e-22	1.46504e-22	1.20967e-22	-4.44086e-22	0
3021.84	-2.36574e-22	-2.95045e-22	1.53235e-22	1.27427e-22	-4.64208e-22	0
3020.07	-2.60115e-22	-3.22624e-22	1.31738e-22	1.19909e-22	-4.46249e-22	0
3018.29	-2.8067e-22	-3.46215e-22	9.14278e-23	1.00571e-22	-3.93102e-22	0
3016.52	-2.86105e-22	-3.51663e-22	4.90849e-23	7.47704e-23	-3.26031e-22	0
3014.75	-2.72038e-22	-3.33574e-22	2.21935e-23	5.16502e-23	-2.74063e-22	0
3012.98	-2.45185e-22	-3.02025e-22	2.35432e-23	3.76691e-23	-2.5408e-22	0
3011.21	-2.20677e-22	-2.77192e-22	5.04597e-23	3.71383e-23	-2.66899e-22	0
3009.44	-2.12309e-22	-2.74555e-22	8.34432e-23	4.62975e-23	-2.95403e-22	0
3007.67	-2.21765e-22	-2.96136e-22	9.82633e-23	5.38429e-23	-3.22114e-22	0
3005.9	-2.40964e-22	-3.29138e-22	8.54817e-23	5.22314e-23	-3.35128e-22	0
3004.13	-2.58483e-22	-3.54068e-22	5.31775e-23	3.98495e-23	-3.35412e-22	0
3002.36	-2.63887e-22	-3.52747e-22	1.88491e-23	2.10033e-23	-3.32133e-22	0
3000.59	-2.55827e-22	-3.21804e-22	-1.34646e-24	3.2315e-24	-3.34443e-22	0
2998.82	-2.4034e-22	-2.74001e-22	5.38577e-24	-7.00151e-24	-3.43321e-22	0
2997.05	-2.30902e-22	-2.37634e-22	3.76983e-23	-5.38548e-24	-3.54856e-22	0
2995.28	-2.36948e-22	-2.34255e-22	7.7412e-23	4.30814e-24	-3.63399e-22	0
2993.51	-2.57128e-22	-2.66552e-22	9.96203e-23	1.13083e-23	-3.64887e-22	0
2991.74	-2.82691e-22	-3.18364e-22	9.35572e-23	7.53842e-24	-3.56499e-22	0
2989.97	-3.01857e-22	-3.65458e-22	6.46114e-23	-8.61486e-24	-3.39949e-22	0
2988.2	-3.06215e-22	-3.87648e-22	2.7593e-23	-3.33808e-23	-3.20654e-22	0
2986.43	-2.94122e-22	-3.74215e-22	-2.01914e-24	-6.08435e-23	-3.04145e-22	0
2984.66	-2.72604e-22	-3.37221e-22	-1.07695e-23	-8.18485e-23	-2.95672e-22	0
2982.89	-2.53775e-22	-3.04934e-22	4.03886e-24	-9.15476e-23	-2.99465e-22	0
2981.12	-2.48744e-22	-3.02263e-22	3.164e-23	-8.93999e-23	-3.16351e-22	0
2979.35	-2.59197e-22	-3.346e-22	5.52057e-23	-8.29431e-23	-3.40833e-22	0
2977.58	-2.78068e-22	-3.85794e-22	6.12692e-23	-7.91787e-23	-3.62698e-22	0
2975.81	-2.95258e-22	-4.30935e-22	5.18469e-23	-8.2955e-23	-3.72358e-22	0
2974.04	-3.02349e-22	-4.48474e-22	3.63627e-23	-9.15802e-23	-3.6361e-22	0
2972.27	-2.953e-22	-4.2965e-22	2.62639e-23	-1.00207e-22	-3.3382e-22	0
2970.5	-2.78821e-22	-3.87251e-22	2.89596e-23	-1.02908e-22	-2.89865e-22	0

[truncated: 24 more sheets: Fig_S4, Fig_S5, Fig_S6, Fig_S7, Fig_S8, Fig_S9, Fig_S13, Fig_S14, Fig_S15, Fig_S16, Fig_S18, Fig_S19, Fig_S20, Fig_S21, Fig_S22, Fig_S23, Fig_S24, Fig_S26, Fig_S28, Fig_S31 …]
